# Supplementary material for: Leveraging AI-Driven Neuroimaging Biomarkers for Early Detection and Social Function Prediction in Autism Spectrum Disorders: A Systematic Review
Source: Healthcare (Basel). 2025 Jul 22;13(15):1776. doi: 10.3390/healthcare13151776 (PMC12346713; doi:10.3390/healthcare13151776)
Supplement: Supplementary file 1 [file healthcare-13-01776-s001.zip]

Archive with 4 entries (4 files):
- Sup_Table_S2_Comprehensive_Dataset_Reference_Table_for_ASD_Neuroimaging_Research_Final.xlsx
- PRISMA_2020_checklist_healthcare-3677587.pdf
- Sup_Table_S3_Abbreviation List.pdf
- Sup_Table_S1_Systematic_Review_Full_146_papers_Final.xlsx
