# Supplementary material for: Leveraging AI-Driven Neuroimaging Biomarkers for Early Detection and Social Function Prediction in Autism Spectrum Disorders: A Systematic Review
Source: Healthcare (Basel). 2025 Jul 22;13(15):1776. doi: 10.3390/healthcare13151776 (PMC12346713; doi:10.3390/healthcare13151776)
Supplement: Supplementary file 1 [file healthcare-13-01776-s001.zip › Sup_Table_S2_Comprehensive_Dataset_Reference_Table_for_ASD_Neuroimaging_Research_Final.xlsx]

## Sheet: Sup2_Study_ID_Dataset_Name_Inst
Study_ID	Dataset_Name_Institution	Sample_Size	Age_Range	Modalities	Main_Research_Aspects_Covered	Accessibility	Population_Characteristics
294	Private Clinical Collection	45 (34 ASD, 11 TD)	3-12 years	EEG	Early diagnosis; Feature extraction methods; Artifact removal techniques; Classification accuracy	Collaborative	Iranian clinical population
295	Clinical EEG Collection	Variable ASD groups	Children	EEG	Transfer learning; Severity classification; CNN-SVM hybrid models	Institutional	Mild/moderate/severe ASD classification
296	Large-scale ASD Database	984 (430 ASD, 554 TD)	2-12 years	EEG	Spectral coherence analysis; Large-scale validation; Neurophysiological phenotyping	Institutional	Multi-site collection, high male ratio
297	Private Research Collection	Variable	Not specified	EEG	CSP feature extraction; Multi-disorder comparison; Epilepsy vs ASD	Collaborative	Autism and epilepsy cohorts
298	Clinical Research Database	ASD + TD groups	Not specified	EEG	Deep learning classification; Data augmentation; 2D-DCNN approaches	Institutional	Autism vs healthy controls
299	Research EEG Collection	Variable	Not specified	EEG	Douglas-Peucker algorithm; Sparse coding; CNN classification	Collaborative	Clinical validation ready
300	ASD-Net Database	Variable	Not specified	EEG	Time-frequency analysis; Novel architecture development; Computational efficiency	Institutional	Optimized for clinical deployment
301	Private EEG Collection	ASD children + controls	Not specified	EEG	Poincaré analysis; Information theory; Pattern recognition	Collaborative	Focus on brain pattern variations
302	PEERS Intervention Study	27 (13 ASD, 14 TD)	11-18 years	EEG	Treatment response; Social reward processing; Intervention monitoring	Institutional	Adolescent intervention cohort
303	General Population Study	74 subjects	Mean 27.33 years	EEG	Autistic traits continuum; Network properties; Connectivity analysis	Institutional	Adult general population
304	Clinical ASD Cohort	41 male youth	ASD diagnosis	EEG	Diagnostic validation; Alpha/theta asymmetry; ADOS correlation	Clinical	Male-only autism cohort
305	European ASD Collection	113 (66 ASD, 47 TD)	1.8-5.9 years	EEG	Early development; Microstate analysis; Temporal dynamics	Institutional	Toddler/preschooler focus
306	TSC Research Consortium	TSC with/without ASD	Variable	EEG	Genetic syndrome model; Connectivity analysis; Risk factor identification	Collaborative	Tuberous Sclerosis Complex
307	Infant Sibling Study	79 infants (46 HRA, 33 LRC)	6-24 months	EEG	Early biomarkers; Developmental trajectories; Risk prediction	Institutional	High-risk infant siblings
308	Boston Infant Study	Variable HR/LR infants	6-24 months	EEG	Complexity analysis; Early prediction; Biomarker development	Institutional	Longitudinal infant tracking
309	Multi-site Infant Collection	LRC, HRA, ASD groups	3+ months	EEG	Nonlinear analysis; Early detection; Severity prediction	Collaborative	Multi-outcome classification
310	Dutch ASD Consortium	ASD + TD children	7-16 years	EEG	E/I balance estimation; Non-invasive biomarkers; Physiological dissection	Institutional	Large-scale validation
311	Amsterdam Research Collection	378 total (ASD + TD)	7-56 years	EEG	Functional E/I ratio; Critical dynamics; Computational modeling	Institutional	Adult + pediatric cohorts
312	Autism Modifier Study	63 (35 ASD, 28 TD)	Children	EEG	EEG asymmetry; Modifier effects; Symptom associations	Institutional	Higher-functioning autism
313	Portuguese ASD Collection	ASD + TD participants	Not specified	EEG	Face processing; Gamma oscillations; Emotion recognition	Institutional	Face perception paradigms
314	Hong Kong Clinical Trial	60 ASD patients	14-21 years	EEG + tDCS	Neuromodulation; Treatment response; Cognitive enhancement	Clinical Trial	Adolescent/young adult focus
315	Sleep EEG Database	Children 8-16 years	8-16 years	EEG + PSG	Sleep biomarkers; Machine learning; Clinical translation	Institutional	Pediatric sleep focus
316	Australian ASD Collection	40 (20 ASD, 20 TD)	Children	EEG	Power and coherence; Connectivity patterns; Neural underconnectivity	Institutional	Matched control design
317	Italian Multimodal Study	4-8 years ASD	4-8 years	EEG + fMRI + DTI	Multimodal integration; Structure-function links; Cost-effective monitoring	Institutional	Multimodal validation
318	Adult ASD Collection	43 adults	Adults	EEG + TMS	Mirror system activity; Mentalizing tasks; Adult biomarkers	Institutional	Adult autism focus
319	TSC Natural History Study	TSC children	12-36 months	EEG + Sleep	Genetic risk model; Early prediction; Biomarker validation	Multi-site	Single-gene disorder model
320	Canadian Sleep Study	17 (9 ASD, 8 TD)	Not specified	EEG + Sleep	Sleep neurophysiology; REM/wake comparison; Spectral analysis	Institutional	Sleep-wake cycle focus
321	Systematic Review Database	39 studies reviewed	Variable	EEG + MEG	ML method comparison; Classification approaches; Literature synthesis	Review Study	Meta-analysis of methods
322	Multi-dataset Collection	180 (93 ASD, 87 TD)	Adults	EEG	Aging biomarkers; Peak alpha frequency; Developmental changes	Multi-site	Adult aging focus
323	Dutch Clinical Collection	24 ASD children	Mean 10.6 years	EEG	Routine clinical EEG; Gamma oscillations; Clinical translation	Clinical	Routine clinical setting
324	Belgian Research Collection	46 boys	8-12 years	EEG	Face processing; Fear recognition; Visual attention	Institutional	Male-only cohort
325	Chinese ASD Database	ASD + TD children	Children	EEG	Multi-task learning; Comorbidity classification; Reinforcement optimization	Institutional	ASD+ADHD discrimination
326	BCI Autism Study	21 ASD participants	12-21 years	EEG + BCI	Emotion regulation; Real-time monitoring; Intervention integration	Institutional	Adolescent/young adult
327	Australian Pediatric Study	49 (19 ASD, 30 TD)	6-10 years	EEG	Robust feature extraction; Artifact rejection; Young children focus	Institutional	Pediatric-optimized protocols
328	Virtual Reality Study	20 ASD adolescents	Adolescents	EEG + VR	Affect recognition; Mental workload; Driving simulation	Institutional	VR-based assessment
329	High-density EEG Study	38 (17 ASD, 21 TD)	8-13 years	EEG (72-channel)	Category processing; Hemispheric asymmetry; High-functioning autism	Institutional	High-density recording
330	Adult Prediction Study	Adults with ASD + TD	Adults	EEG	Predictive processing; Emotional vs abstract; Contextual processing	Institutional	Adult cognitive study
331	NAPLS Consortium	305 (14 ASD, 291 non-ASD)	Mean 20-25 years	EEG	Psychosis risk; P300 biomarkers; Comorbidity prediction	Multi-site	Clinical high-risk population
332	NAPLS Follow-up Study	304 participants	Adults	EEG	Conversion prediction; Longitudinal outcomes; P300 amplitude	Multi-site	Extended follow-up design
333	Gap Detection Study	Not specified	Not specified	EEG	Auditory processing; E/I balance markers; Sensory biomarkers	Institutional	Sensory processing focus
334	Neurofeedback Study	13 ASD children	6-17 years	EEG + NFT	Social intervention; Mirror neuron training; Behavioral improvement	Institutional	Intervention-based study
335	Dup15q Syndrome Study	30 total participants	16-144 months	EEG	Genetic syndrome; Beta oscillations; Biomarker validation	Clinical	Rare genetic disorder
336	Infant Alpha Study	HR/LR infants	6-18 months	EEG	Alpha asymmetry; Early endophenotype; Risk prediction	Institutional	Infant neurodevelopment
337	Longitudinal EEG Study	HR/LR infants	3-36 months	EEG	Power trajectories; Early biomarkers; Longitudinal prediction	Institutional	Multi-timepoint design
338	EU-AIMS LEAP Consortium	ASD + NT participants	6-32 years	EEG + MRI	Multi-site validation; Resting state analysis; Cross-sectional comparison	Multi-site	European consortium
339	MEG Complexity Study	48 (26 ASD, 22 TD)	6-15 years	MEG	Complexity-connectivity; Spatial complementarity; Multi-scale entropy	Institutional	MEG-based analysis
340	Italian Longitudinal Study	92 ASD children	18-50 months	EEG + Clinical	Natural history; Prognostic factors; Clinical evolution	Institutional	12-month follow-up
341	Boston Face Processing Study	HR infants	12 months	EEG	Face processing; Social communication; Mother vs stranger	Institutional	Face-specific paradigms
342	Attention Control Study	25 participants	Adults	EEG	Attentional control; Sensory reactivity; Perceptual load	Institutional	Adult attention study
343	MS-ROM Pilot Study	25 (15 ASD, 10 TD)	7-14 years	EEG	Advanced algorithms; Automated diagnosis; Feature selection	Institutional	Pilot validation study
344	EEG Review Database	Review study	Variable	EEG	Literature synthesis; EEG findings summary; Methodological review	Review Study	Comprehensive literature
345	Systematic EEG Review	Multiple studies	Variable	EEG	Diagnostic utility; Subtype identification; Method comparison	Review Study	Multi-study analysis
346	BASIS Longitudinal Study	Infant risk groups	14-36 months	EEG	Connectivity development; RRB prediction; Replication study	Institutional	UK infant cohort
347	Jordan tDCS Study	ASD children	Children	EEG + tDCS	Mirror neuron stimulation; Resting state changes; Intervention effects	Clinical Trial	Neuromodulation study
348	Multi-modal Review	Literature review	0-18 years	Multiple	Method comparison; Convergence analysis; Heterogeneity assessment	Review Study	Comprehensive methods review
349	Multimodal ASD Study	90 (40 ASD, 50 TD)	Children	EEG + ET	Multimodal fusion; Deep learning; Feature integration	Institutional	ET-EEG combination
350	MD-FPCA Development	71 (37 ASD, 34 TD)	2-5 years	EEG	Statistical methodology; ERP analysis; Learning patterns	Institutional	Method development focus
351	Robust Clustering Study	ASD + TD children	2-5 years	EEG	Clustering algorithms; Heterogeneity handling; Pattern identification	Institutional	Algorithm development
352	RQA Biomarker Study	62 (16 ASD, 46 TD)	Variable ages	EEG	Recurrence analysis; Global screening; Biomarker robustness	Institutional	Cross-age validation
353	RAGNN Development	ASD + TD children	Children	EEG	Graph neural networks; Regional asymmetry; Adaptive learning	Institutional	Novel architecture study
354	International EEG Platform	432 infants	3-36 months	EEG	Multi-site integration; Spectral development; Risk prediction	Multi-site	Largest infant EEG study
355	16p11.2 CNV Study	48 participants	Variable	EEG	Genetic deletion/duplication; Mu attenuation; Social motion	Institutional	Rare genetic variants
356	Eye-tracking EEG Study	62 (31 ASD, 31 TD)	39-71 months	EEG + ET	Attention measurement; Neural correlates; Social preference	Institutional	Attention-focused study
357	Spanish MEG Study	36 ASD children	Mean 7 years	MEG + EEG	Epileptiform activity; Early-onset ASD; Regional localization	Clinical	Clinical MEG study
358	Joint Attention Study	33 (16 ASD, 17 TD)	Adolescents	EEG	Joint attention; Coherence analysis; Social cognition	Institutional	Adolescent social cognition
359	Complex Network Study	24 (12 ASD, 12 TD)	6-13 years	EEG (128-ch)	Synchrostate analysis; Face processing; Network measures	Institutional	High-density EEG
360	Resting State Biomarker Study	117 (48 ASD, 69 TD)	~4 years	EEG	Cognitive correlation; Language function; Resting state analysis	Institutional	Early childhood focus
361	Electrophysiology Review	Review study	Variable	EEG	Biomarker overview; Diagnostic utility; Treatment monitoring	Review Study	Comprehensive EEG review
362	rTMS Prediction Study	ASD patients	Not specified	EEG + rTMS	Treatment prediction; Network variability; Long-term efficacy	Clinical Trial	Neuromodulation prediction
363	Parent Intervention Study	High/low risk infants	6-18 months	EEG	Early intervention; Social attention; Prevention approach	Clinical Trial	Parent-mediated intervention
364	PRT Biomarker Study	7 ASD children	4-7 years	EEG	Treatment response; N170 biomarker; Face processing	Clinical Trial	Treatment monitoring
365	Chinese ET-EEG Study	97 children	3-6 years	EEG + ET	Cross-modal integration; Face processing; Cultural validation	Institutional	Chinese population study
366	Gamma Intervention Review	Review study	Variable	EEG + tES	Gamma enhancement; Intervention targets; Stimulation protocols	Review Study	Intervention-focused review
367	TMS-EEG Investigation	Not specified	Not specified	TMS + EEG	Neuropathophysiology; Sex differences; Combined methods	Institutional	Combined stimulation study
368	Finnish Gaze Study	56 (20 ASD, 17 ID, 19 TD)	3-6 years	EEG	Direct gaze processing; ID comparison; Frontal asymmetry	Institutional	Three-group comparison
369	Dutch Adult Study	Adults with ASD	18-55 years	EEG	Adult biomarkers; Resting state; High-functioning autism	Institutional	Adult-focused study
370	EEG Methods Review	Review study	Variable	EEG	Method comparison; ML techniques; Classification approaches	Review Study	Technical methods review
371	Face Expression Study	24 (12 ASD, 12 TD)	6-13 years	EEG	Emotion recognition; Linear/nonlinear analysis; Facial expressions	Institutional	Emotion processing focus
372	Connectivity Classification	24 (12 ASD, 12 TD)	6-13 years	EEG	Graph theory; PLV connectivity; Classification accuracy	Institutional	Network-based classification
373	Computational FC Model	100 (34 ASD, 34 E, 32 TD)	6-20 years	EEG	FC distance modeling; Network topology; Computational approach	Institutional	Three-group comparison
374	Multimodal FC Review	Review study	Variable	Multiple	FC integration; Method comparison; Literature synthesis	Review Study	Multimodal methods review
375	German Gamma Study	33 (15 ASD, 18 TD)	9-18 years	EEG	Gamma laterality; Symptom correlation; Resting oscillations	Institutional	German population study
376	UW Autism Center ERP	23 (9 ASD, 14 TD)	15.1-42.5 years	EEG (128-channel high-density ERP)	Face processing deficits; N170 component analysis	Institutional	Face recognition performance
377	Social Exclusion Study	54 (20 ASD, 34 TD)	5-15 years	EEG	Social processing; Exclusion response; Temporal dynamics	Institutional	Social interaction study
378	Psychophysiology Review	Review study	Variable	Multiple	Translational research; Method applications; Research overview	Review Study	Broad psychophysiology review
379	qEEG Psychiatry Review	2268 youth	4-18 years	EEG	Psychiatric disorders; qEEG biomarkers; Systematic review	Review Study	Multi-disorder review
380	Visual Perception Study	40 (20 ASD, 20 TD)	Not specified	EEG + ICA	Visual processing; ICA analysis; Frequency modulation	Institutional	Visual neuroscience focus
381	Adult Connectivity Study	36 (18 ASD, 18 TD)	Adults	EEG (124-ch)	Adult connectivity; Resting state; High-density recording	Institutional	Adult EEG connectivity
382	Cord Blood Trial	25 ASD children	2-6 years	EEG	Treatment biomarkers; Cord blood therapy; Predictive markers	Clinical Trial	Novel therapy trial
383	Alpha Suppression Study	40 (20 ASD, 20 TD)	9-16 years	EEG	Attention mechanisms; Alpha modulation; Distraction susceptibility	Institutional	Attention control study
384	Holistic Face Study	ASD + TD adolescents	Adolescents	EEG	Holistic processing; Mooney faces; Gamma activity	Institutional	Face processing specialization
385	Youth Alpha Asymmetry	ASD + NT youth	Youth	EEG	Sex differences; Alpha asymmetry; Mental health	Institutional	Sex-specific analysis
386	Multi-site Youth Study	280 (142 ASD, 138 NT)	8-17 years	EEG	Age/sex effects; Phenotype correlation; Large-scale validation	Multi-site	Large youth cohort
387	Repetition Suppression Review	Review study	Variable	Multiple	Paradigm applications; Developmental insights; Method overview	Review Study	Paradigm-focused review
388	Name Recognition Study	30 (15 ASD, 15 TD)	Young males	EEG	Self-recognition; Connectivity patterns; Social identity	Institutional	Self-processing study
389	E/I Balance Study	20 men	Adults	TMS	E/I measurement; Trait correlation; Continuous phenotype	Institutional	Adult male study
390	Infant Connectivity Study	Infants	14 months	EEG	Early connectivity; ASD prediction; Alpha networks	Institutional	Early connectivity focus
391	AI Applications Review	Review study	Variable	Multiple	AI overview; Technology applications; Comprehensive analysis	Review Study	Technology-focused review
392	HD-tDCS Pilot Study	12 ASD adults	Mean 25 years	EEG + HD-tDCS	Cognitive flexibility; Neuromodulation; Safety assessment	Clinical Trial	Adult neuromodulation
393	Language Prediction Study	High-risk infants	6-12 months	EEG	Language prediction; Nonlinear measures; Early biomarkers	Institutional	Language development focus
394	EEG Language Prediction	High-risk infants	6-12 months	EEG	Prediction accuracy; Feature importance; Sample size effects	Institutional	Replication/validation study
395	NDAR (DTI Study)	165 (77 ASD, 88 TD)	5.3-60.7 years	DTI, ASL, MRS, structural MRI	White matter microstructure abnormalities (FA/ADC)	Public Data	Cellular basis of white matter abnormalities
396	Infant Baseline EEG	Infants	6-12 months	EEG	Baseline characterization; Risk assessment; Early biomarkers	Institutional	Infant baseline study
397	Tactile Processing Study	91 infants	10 months	EEG	Tactile sensitivity; Repetition suppression; Risk prediction	Institutional	Sensory processing focus
398	Praxis Network Study	58 (25 ASD, 33 TD)	8-13 years	EEG	Motor networks; Connectivity modulation; Tool use	Institutional	Motor system focus
399	Neurofeedback Training	ASD + TD children	Children	EEG + NFT	Mirror neuron training; Behavioral improvement; Electrophysiology	Institutional	Training intervention
400	EEG ML Review	Review study	Variable	EEG	Machine learning; Statistical analysis; Method comparison	Review Study	ML methods review
401	Infant FC Study	High/low risk infants	First year	EEG	Early connectivity; Biomarker development; Risk assessment	Institutional	Early FC development
402	Polish Integration Study	36 (18 ASD, 18 TD)	~4 years	EEG	Traditional + ML; Connectivity analysis; Method integration	Institutional	Method integration study
403	Circuit Integrity Review	Review study	Variable	ERP	Translational biomarkers; Circuit assessment; Animal models	Review Study	Translational approach
404	ICN Connectivity Study	40 (20 ASD, 20 TD)	4-25 years	EEG	Intrinsic networks; Hyper/hypoconnectivity; Frequency analysis	Institutional	Network organization study
405	Sensory Hyporesponsiveness	High-risk toddlers	18 months	EEG	Sensory responsiveness; Early identification; Neural correlates	Institutional	Sensory-focused study
406	PMS Biomarker Study	Genetic syndrome cases	Variable	EEG/VEP	Genetic biomarkers; E/I imbalance; Syndrome-specific	Clinical	Rare genetic disorder
407	VEP Function Study	96 (37 ASD, 36 TD, 23 SIBS)	Children	VEP	Neural mechanisms; Sibling studies; Objective assessment	Institutional	Family-based design
408	Biological Motion Study	40 (20 ASD, 20 TD)	Mean 11.3 years	EEG	Motion perception; Mu suppression; Social processing	Institutional	Motion processing focus
409	Binocular Rivalry Study	ASD + NT participants	Variable	EEG	Perceptual dynamics; Neural prediction; Visual processing	Institutional	Perceptual neuroscience
410	NBT Platform Study	Children 7-12 years	7-12 years	EEG	Decision support; E/I biomarkers; Clinical translation	Clinical	Platform validation
411	Gamma Oscillation Study	TD + ASD boys	3-7 years	EEG	Visual processing; Gamma responses; Illusory contours	Institutional	Visual neuroscience focus
412	Stress Classification BCI	13 students	15-17 years	EEG + BCI	Anxiety detection; Deep learning; BCI applications	Institutional	Adolescent BCI study
413	Microstate Development	86 (38 ASD, 48 TD)	Children/adolescents	EEG	Microstate analysis; Network activity; Developmental patterns	Institutional	Microstate-focused study
414	Causal Connectivity Study	ASD + TD children	Children	EEG	Effective connectivity; Nonlinear relationships; Causal analysis	Institutional	Causal network study
415	ET-EEG Review	Review study	Variable	EEG + ET	Correlative analytics; Multimodal integration; Biomarker development	Review Study	Multimodal methods review
416	Predictive Strategy Study	80 participants	18-35 years	EEG	Autism-schizophrenia continuum; Predictive processing; Alpha oscillations	Institutional	Adult spectrum study
417	Spectrogram Classification	16 participants	6-20 years	EEG	Time-frequency analysis; Image-based classification; Deep learning	Institutional	Novel feature approach
418	Sleep Face Memory Study	26 (13 ASD, 13 TD)	Children	EEG + Sleep	Sleep-memory interaction; Face recognition; REM sleep	Institutional	Sleep-cognition study
419	Developmental EEG Study	122 infants	6-24 months	EEG	Power trajectories; Endophenotype development; Risk assessment	Institutional	Longitudinal infant study
420	Interpretable AI Study	ASD + TD participants	Variable	EEG + ML	Feature relevance; Interpretability; Emotion recognition	Institutional	Explainable AI focus
421	Game-based EEG Study	TD + ASD participants	Preadolescents/teens	EEG + Games	Social cognition; Game-based assessment; Mobile EEG	Institutional	Game-based paradigms
422	Cognitive Assessment	TD + ASD children	Children	EEG + Games	Cognitive evaluation; Intervention assessment; Portable systems	Institutional	Cognitive assessment focus
423	Brain State Study	Young children	2-6 years	EEG	State-dependent connectivity; Sleep states; Classification accuracy	Institutional	State-dependent analysis
424	E/I Homeostasis Review	Review study	Variable	Multiple	Circuit homeostasis; E/I balance; Theoretical framework	Review Study	Theoretical review
425	PEERS Plasticity Trial	87 adolescents	Adolescents	EEG	Neural plasticity; Social intervention; RCT design	Clinical Trial	Social skills RCT
426	Face Saliency Study	42 boys	8-12 years	EEG	Social saliency; Face processing; Attention differences	Institutional	Male-only face study
427	Social Bias Study	42 boys	8-12 years	EEG + ET	Social attention; Overt/covert processing; Bias measurement	Institutional	Social attention focus
428	Genetics-Neuroimaging Review	Review study	2-64 years	Multiple	Gene-brain relationships; Systematic synthesis; Multi-age analysis	Review Study	Genetics integration
429	Resting EEG Review	Review study	Variable	EEG	Resting abnormalities; Power patterns; Connectivity review	Review Study	Comprehensive EEG review
430	Language Development EEG	130 infants	3-24 months	EEG	Language prediction; Longitudinal measures; Risk assessment	Institutional	Language development focus
431	MEG Gamma Study	26 (13 ASD, 13 TD)	9-18 years	MEG	Gamma abnormalities; Face processing; Emotion recognition	Institutional	MEG emotion study
432	CNN-LSTM Classification	189 (97 ASD, 92 TD)	Variable	EEG	Deep learning; Functional connectivity; Time series analysis	Institutional	Advanced ML study
433	Mitochondrial Mouse Model	Mouse model	Mice	EEG	Mitochondrial defects; Animal model; Translational research	Preclinical	Animal model study
434	Cognitive Flexibility Study	50 (25 ASD, 25 TD)	Children	EEG	Theta oscillations; Cognitive flexibility; Frontal function	Institutional	Cognitive neuroscience
435	Temporal Correlation Study	33 (15 ASD, 18 TD)	5-18 years	EEG	Long-range correlations; Oscillatory patterns; Social function networks	Institutional	Temporal dynamics study
436	Ensemble Classification	Public datasets	Variable	EEG	Ensemble methods; Spectrogram analysis; Model optimization	Public Data	Algorithm development
437	Network Disruption Study	42 (21 ASD, 21 TD)	7-13 years	EEG	Network organization; Connectivity patterns; Graph analysis	Institutional	Network organization
438	Graph-based Learning	ASD + TD participants	Variable	EEG + ET	Graph learning; Dual-modal features; Subject adaptation	Institutional	Advanced integration
439	Symptom Prediction Study	ASD children	Children	EEG	Severity prediction; Network differences; ADOS correlation	Institutional	Severity assessment focus
