# Supplementary material for: Leveraging AI-Driven Neuroimaging Biomarkers for Early Detection and Social Function Prediction in Autism Spectrum Disorders: A Systematic Review
Source: Healthcare (Basel). 2025 Jul 22;13(15):1776. doi: 10.3390/healthcare13151776 (PMC12346713; doi:10.3390/healthcare13151776)
Supplement: Supplementary file 1 [file healthcare-13-01776-s001.zip › Sup_Table_S1_Systematic_Review_Full_146_papers_Final.xlsx]

## Sheet: 146Papers_SUP
Reference Number	Authors	Title	Year	Study objectives	Methodology	Main findings	Population characteristics
294	Abdolzadegan, M. Moattar, M. Ghoshuni	A robust method for early diagnosis of autism spectrum disorder from EEG signals based on feature selection and DBSCAN method	2020	- Develop a robust method for early diagnosis of autism spectrum disorder (ASD) using EEG signals_x000D_ - Evaluate the performance of this method on a sample of children with ASD and healthy controls_x000D_ - Address the challenges of feature selection and artifact removal in EEG signals for ASD diagnosis	- Feature extraction using linear and nonlinear techniques such as power spectrum, wavelet transform, FFT, fractal dimension, correlation dimension, Lyapunov exponent, entropy, DFA, and synchronization likelihood_x000D_ - Artifact removal using density-based clustering (likely DBSCAN)_x000D_ - Feature selection using mutual information, information gain, mRMR, and genetic algorithms_x000D_ - Clas…	- The proposed method using SVM achieved a classification accuracy of 90.57% and a sensitivity of 99.91% for early diagnosis of autism spectrum disorder from EEG signals._x000D_ - The KNN classifier achieved a lower classification accuracy of 72.77% and sensitivity of 91.96% compared to SVM._x000D_ - The features of DFA, Lyapunov Exponent, Entropy, and Synchronization Likelihood were found to hav…	- 34 children with Autism Spectrum Disorder (ASD)_x000D_ - 11 healthy children_x000D_ - Age range of 3-12 years
295	Al-Qazzaz, A. Aldoori, A. Buniya, S. Ali, Siti Anom Ahmad	Transfer Learning and Hybrid Deep Convolutional Neural Networks Models for Autism Spectrum Disorder Classification From EEG Signals	2024	1. To use pre-trained convolutional neural networks (CNNs) as classifiers to leverage transfer learning for autism spectrum disorder (ASD) classification._x000D_ 2. To propose a hybrid model combining pre-trained CNN features with decision tree, K-nearest neighbor, and support vector machine classifiers to categorize ASD patients into mild, moderate, severe, and normal groups.	- Used pre-trained deep Convolutional Neural Network (CNN) models to extract features from EEG data_x000D_ - Classified patients into mild, moderate, severe ASD and healthy control groups using the pre-trained CNN features_x000D_ - Proposed a hybrid model that combined Decision Tree, K-Nearest Neighbor, and Support Vector Machine machine learning techniques to classify the pre-trained CNN feature…	- Using the SqueezeNet pre-trained CNN model for transfer learning improved the classification accuracy for diagnosing autism spectrum disorder (ASD) to 85.5%._x000D_ - Combining SqueezeNet with a support vector machine (SVM) classifier in a hybrid model further improved the classification accuracy to 87.8% for diagnosing ASD from EEG data._x000D_ - The hybrid model of SqueezeNet and SVM could be…	- Children with autism spectrum disorder (ASD), classified as mild, moderate, or severe_x000D_ - Age-matched healthy control subjects
296	Als	A stable pattern of EEG spectral coherence distinguishes children with autism from neuro-typical controls - a large case control study	2012	1. To evaluate EEG spectral coherence differences between a large sample of children with ASD and a large sample of neurotypical controls._x000D_ 2. To minimize the effects of EEG artifacts on the coherence data._x000D_ 3. To avoid a priori selection of coherence variables and instead use a data-driven approach.	1. Participant selection: The study included 463 children diagnosed with autism spectrum disorder (ASD) and 571 neurotypical control children, with strict inclusion and exclusion criteria._x000D_ _x000D_ 2. EEG data collection: EEG data was collected from 32 scalp electrodes while participants were awake and alert._x000D_ _x000D_ 3. Artifact management: Visual inspection and source component anal…	- Spectral coherence factors can significantly distinguish children with autism from neurotypical controls and reliably classify individual subjects into the correct group._x000D_ - The coherence loading patterns identified in the study could represent a neurophysiological phenotype of autism that can be detected using EEG._x000D_ - Children with autism show predominantly reduced EEG coherence, e…	- Age range: 2 to 12 years old_x000D_ - Sample size: 984 total (430 ASD, 554 control)_x000D_ - Sex: High male to female ratio in both groups (84% male, 16% female in ASD; 88% male, 12% female in control)
297	Alturki, Majid Aljalal, Akram M. Abdurraqeeb, Khalil Alsharabi, A. A. Al‐Shamma'a	Common Spatial Pattern Technique With EEG Signals for Diagnosis of Autism and Epilepsy Disorders	2021	1. Diagnose epilepsy and autism spectrum disorders (ASDs) using EEG signal analysis and processing_x000D_ 2. Compare the performance of four classification techniques (LDA, SVM, KNN, ANN) to recommend the optimal combination for diagnosing epilepsy and ASDs_x000D_ 3. Investigate the effects of segment length, frequency band, and reduction number on the classification results	- Preprocessing the EEG data by removing artifacts using Independent Component Analysis and applying a Butterworth filter_x000D_ - Extracting features from the EEG data using the Common Spatial Pattern (CSP) technique, including variance, entropy, energy, and band power_x000D_ - Comparing the performance of four different classification techniques (linear discriminant analysis, SVM, KNN, and ANN)…	- The combination of CSP-LBP-KNN provided the best performance with average classification accuracy of approximately 98.46% and 98.62% for diagnosing ASDs and epilepsy, respectively._x000D_ - The study proposed using entropy, energy, and band power in addition to variance as features extracted using the CSP method._x000D_ - The study compared the performance of four different classification techn…
298	Ardakani, M. Taghizadeh, F. Shayegh	Diagnosis of Autism Disorder Based on Deep Network Trained by Augmented EEG Signals	2022	- Develop a method for diagnosing autism using EEG signals, rather than relying solely on behavioral tests and interviews_x000D_ - Use a 2D-DCNN to classify EEG signals from individuals with autism and healthy controls as images_x000D_ - Use data augmentation techniques to increase the amount of EEG data available for training the 2D-DCNN model, as obtaining a large dataset of EEG signals is chal…	- EEG signals from autistic and healthy individuals were divided into non-overlapping windows and treated as images_x000D_ - A 2D deep convolutional neural network (2D-DCNN) was used to classify these EEG signal images_x000D_ - A data augmentation method called "channel combination" was used, which involved mixing the rows (channels) of the EEG signal images to generate additional training data_x…	- The study used a data augmentation technique called "channel combination" to increase the amount of EEG data for training the deep learning model._x000D_ - The deep learning model (2D-DCNN) trained on the augmented EEG data achieved an average accuracy of 88.29% in classifying short EEG signals of healthy individuals and those with autism spectrum disorder (ASD), and 100% accuracy in classifyin…	- Individuals diagnosed with autism spectrum disorder_x000D_ - Healthy individuals (without autism)
299	Ari, N. Sobahi, Ö. Alçin, A. Şengur, U. Acharya	Accurate detection of autism using Douglas-Peucker algorithm, sparse coding based feature mapping and convolutional neural network techniques with EEG signals	2022	- Develop an automated method to detect autism spectrum disorder (ASD) using EEG recordings_x000D_ - Use the Douglas-Peucker algorithm, sparse coding, and feature mapping to process the EEG data_x000D_ - Classify the EEG signals as belonging to individuals with ASD or healthy controls using deep convolutional neural networks	- Douglas-Peucker (DP) algorithm used to preprocess EEG signals by reducing the number of samples_x000D_ - Wavelet transform used to extract EEG rhythms_x000D_ - Sparse coding of EEG rhythms using the matching pursuit algorithm_x000D_ - Segmentation of sparse coded rhythms, conversion to decimal numbers, and formation of images using histograms_x000D_ - Data augmentation using ELM-based autoencod…	- The proposed method involving the Douglas-Peucker algorithm, sparse coding-based feature mapping, and deep convolutional neural networks achieved an accuracy of 98.88%, sensitivity of 100%, specificity of 96.4%, and F1-score of 99.19% in detecting autism spectrum disorder from EEG signals._x000D_ - The developed model is ready to be tested with more EEG data before clinical application.
300	Bajaj	An Automatic Framework for Detecting Autism Spectrum Disorder From EEG Signals Using TFD	2024	1. Develop a novel method for detecting autism spectrum disorder (ASD) from EEG signals using time-frequency distribution (TFD) techniques._x000D_ 2. Evaluate the performance of different TFD methods (STFT, CWT, SPWVD) in detecting ASD using deep learning models._x000D_ 3. Demonstrate that the proposed ASD-Net model is computationally efficient and accurate compared to benchmark models.	- Pre-processing and segmentation of EEG signals_x000D_ - Time-frequency distribution (TFD) analysis using STFT, CWT, and SPWVD_x000D_ - Use of TFD images as input to pre-trained DenseNet-121 and ResNet-101 models, as well as a proposed ASD-Net model_x000D_ - Deep learning models used to classify ASD and normal subjects based on the TFD images	- The proposed ASD-Net model using SPWVD-based time-frequency distribution (TFD) achieved a 97.35% mean accuracy in detecting autism spectrum disorder (ASD) from EEG signals._x000D_ - The ASD-Net model is more computationally efficient and faster than the benchmark DenseNet-121 and ResNet-101 models, while requiring fewer learnable parameters.
301	Bajestani, M. Golpayegani, A. Sheikhani, F. Ashrafzadeh	Poincaré section analysis of the electroencephalogram in autism spectrum disorder using complement plots	2017	1. Explain signal modeling steps using Poincaré analysis_x000D_ 2. Apply Poincaré section and information theory to analyze brain pattern variations in autism spectrum disorder (ASD) cases	- Use of complementary plots, a specific type of Poincaré section representation, to analyze EEG signals_x000D_ - Calculation of the sine and cosine of each EEG data point and plotting them in the XY plane_x000D_ - Drawing chords between successive points and finding the intersection points of these chords with a circle_x000D_ - Assuming a minimum error threshold to account for sampling frequency…	- The authors found that EEG data from ASD children showed regular "mandala-like" patterns of concentric rings, which were not present in healthy controls._x000D_ - These mandala-like patterns were observed across different conditions (baseline, watching animation with/without voice) and electrode sites (C3, C4)._x000D_ - Poincare section analysis revealed differences in information and creativit…
302	Baker, Elina Veytsman, Tricia Choy, J. Blacher, K. Stavropoulos	Investigating Changes in Reward-Related Neural Correlates After PEERS Intervention in Adolescents With ASD: Preliminary Evidence of a “Precision Medicine” Approach	2021	1. To examine how reward-related brain activity, including anticipation (SPN) and processing (RewP), to social and non-social stimuli changes from pre- to post-PEERS intervention in adolescents with ASD._x000D_ 2. To compare how brain activity related to anticipation of and response to social and non-social rewards differs over time between adolescents with ASD receiving PEERS and typically devel…	- Participants: 13 adolescents with ASD and 14 typically developing (TD) adolescents, matched on demographics_x000D_ - ASD diagnosis confirmation: ADOS-2 assessment by experienced researchers_x000D_ - Behavioral measures: SRS-2 and SSIS parent-report measures of social responsiveness and skills, pre- and post-intervention_x000D_ - EEG task: Social and non-social reward conditions, pre- and post-i…	- Adolescents with ASD displayed marginally less anticipation of social rewards after the PEERS intervention compared to before._x000D_ - Individual differences in age and social motivation predicted changes in neural correlates of social reward anticipation and processing after the PEERS intervention in adolescents with ASD._x000D_ - All participants, regardless of group, displayed greater neura…	- 13 adolescents with ASD and 14 typically developing (TD) adolescents_x000D_ - Matched on sex, age, IQ, race, and household income_x000D_ - Maternal education was lower in the ASD group compared to the TD group_x000D_ - Ages 11-18 years_x000D_ - Exclusion criteria included IQ below 70, history of seizures/epilepsy, brain injury/disease, intellectual disability_x000D_ - Commonly co-occurring diso…
303	Barttfeld, L. Amoruso, Joaquín Ais, Sebastián Cukier, Luz Bavassi, Ailin Tomio, F. Manes, A. Ibanez, M. Sigman	Organization of brain networks governed by long-range connections index autistic traits in the general population	2013	- To investigate whether individual differences in autistic traits in the general population are associated with diminished long-range functional connectivity, particularly in the delta band_x000D_ - To examine whether changes in functional connectivity with autistic traits are most prominent in low-frequency bands_x000D_ - To determine whether the small-world index of functional brain networks d…	- EEG recorded using a 128-channel Biosemi system at 512 Hz, with no additional hardware filters_x000D_ - Resting-state EEG recorded for 5-10 minutes with eyes closed while participants remained vigilant_x000D_ - EEG signals preprocessed by re-referencing, artifact rejection, and band-pass filtering into 6 frequency bands_x000D_ - Autistic traits measured using the Social Responsiveness Scale (SR…	- Functional connectivity in the delta and theta EEG frequency bands decreases as the number of autistic traits increases in the general population._x000D_ - The optimal properties of the brain's functional network, such as its small-world characteristics, decrease as the number of autistic traits increases, indicating a less efficient network organization._x000D_ - EEG functional connectivity at…	- 74 subjects, 37 male and 37 female_x000D_ - Mean age of 27.33 years (SD = 5.10)_x000D_ - Mean educational level of 19.2 years (SD = 2.94)_x000D_ - Similar educational and cultural backgrounds_x000D_ - No history of neurological or psychiatric conditions
304	Bitsika, C. Sharpley, Ian D. Evans, Kirstan A. Vessey	Neurological Validation of ASD Diagnostic Criteria Using Frontal Alpha and Theta Asymmetry	2024	- To investigate the association between frontal alpha and theta wave asymmetry and the major diagnostic criteria for Autism Spectrum Disorder (ASD)_x000D_ - To determine if these neurological measures can provide a neurological basis for the diagnosis and treatment of ASD	- Participants: 41 male autistic youth_x000D_ - Assessments: Autism Diagnostic Observation Schedule (ADOS-2)_x000D_ - Neurological measurements: 3 minutes of eyes-closed resting EEG to collect alpha and theta wave data from the frontal brain regions_x000D_ - Analyses: Examined the relationship between theta/alpha wave asymmetry, ADOS-2 subscale scores, and different brain regions	- Different types of brain wave asymmetry (theta and alpha) were associated with different symptoms of autism spectrum disorder._x000D_ - Theta asymmetry was linked to difficulties with social conversation, sharing enjoyment, and making social overtures._x000D_ - Alpha asymmetry was linked to difficulties with eye contact, reporting events, and reciprocal social communication.	- 41 male autistic youth_x000D_ - Diagnosed with autism spectrum disorder (ASD)
305	Bochet, H. Sperdin, T. Rihs, N. Kojovic, M. Franchini, R. Jan, C. Michel, M. Schaer	Early alterations of large-scale brain networks temporal dynamics in young children with autism	2020	- Investigate differences in the spatio-temporal properties of microstates and transition probabilities between toddlers/preschoolers with ASD and typically developing peers_x000D_ - Examine brain-behavioral relationships between microstate characteristics and clinical phenotype in the ASD group _x000D_ - Assess the stability and statistical power of the findings using a bootstrapping approach	- Participants were toddlers and preschoolers with ASD and typically developing controls, who were prepared for the EEG recording by receiving a kit with an EEG cap and instructions prior to the experiment._x000D_ - Participants were seated comfortably, and the EEG cap was placed on their heads._x000D_ - EEG was recorded using a 129-channel system at 1000 Hz, with online filtering and preprocessi…	- Toddlers and preschoolers with ASD showed increased prevalence of microstate class B and altered transition probabilities between certain microstate classes compared to typically developing peers._x000D_ - Exploratory analyses suggested relationships between specific microstate classes and autism symptoms, developmental level, and comorbid symptoms in the ASD group, though these correlations di…	- 113 participants total, with 66 toddlers and preschoolers diagnosed with ASD and 47 typically developing controls_x000D_ - Mean age of 3.3 years for both groups, with a range of 1.8 to 5.9 years_x000D_ - Groups were matched on age and sex_x000D_ - ASD group had a confirmed clinical diagnosis of ASD, with a mean ADOS severity score of 7.67_x000D_ - TD group had no ASD symptoms, with a minimal AD…
306	Bolton	Neural connectivity abnormalities in autism: Insights from the Tuberous Sclerosis model	2013	- Investigate the causal pathways leading to the variation in ASD outcome in genetic disorders associated with ASD, such as Tuberous Sclerosis Complex (TSC)_x000D_ - Examine the distinct risk factors for ASD in TSC by studying the connectivity abnormalities in TSC with and without ASD_x000D_ - Gain more informative insights into the underlying mechanisms of ASD by focusing on a simpler model like…	- Used brain imaging techniques (likely electroencephalography, EEG) to examine neural connectivity_x000D_ - Employed graph theory analysis to quantify brain connectivity, including measures of long-range and short-range connectivity_x000D_ - Compared connectivity patterns in individuals with Tuberous Sclerosis Complex (TSC) with and without Autism Spectrum Disorder (ASD), as well as in individua…	- Individuals with ASD show decreased long-range connectivity compared to short-range connectivity._x000D_ - Individuals with Tuberous Sclerosis Complex (TSC) show more widespread network dysfunction, with decreased global and local connectivity._x000D_ - The connectivity abnormalities associated with ASD were only seen in the subset of TSC individuals who also had ASD, suggesting distinct risk f…	- Individuals with Tuberous Sclerosis Complex (TSC), some with and some without Autism Spectrum Disorder (ASD)_x000D_ - Individuals with "idiopathic" Autism Spectrum Disorder (ASD)
307	Bosl, Adrienne L. Tierney, H. Tager-Flusberg, C. Nelson	Response: Infant EEG activity as a biomarker for autism: A promising approach or a false promise?	2011	- To investigate whether a measure of EEG complexity, called multiscale entropy (MSE), can be used as a biomarker to distinguish typical brain development from the brain development of infants at high risk for autism spectrum disorder (ASD)_x000D_ - To examine the developmental trajectories of MSE in typical infants and high-risk infants, with a focus on the 9-12 month period where the largest gr…	- The study used a measure called "modified multiscale entropy" (MSE) to examine brain development_x000D_ - MSE was measured in two groups: typically developing infants and infants at high risk for autism spectrum disorder (ASD)_x000D_ - MSE was measured at multiple time points (6, 9, 12, 18, and 24 months)_x000D_ - The study compared the developmental trajectories of MSE between the two groups	- There are significant differences in brain development, as measured by EEG complexity (multiscale entropy), between infants at high risk for autism spectrum disorder and typically developing infants._x000D_ - The largest group differences in brain development trajectories occur during the 9 to 12 month period, suggesting this may be a critical time for detecting early signs of atypical brain de…	- Typically developing children_x000D_ - Infants at high risk for autism spectrum disorder (ASD), specifically infant siblings of children with ASD
308	Bosl, Adrienne L. Tierney, H. Tager-Flusberg, C. Nelson	EEG complexity as a biomarker for autism spectrum disorder risk	2011	- To explore whether measures of EEG complexity, specifically modified multiscale entropy (mMSE), can reveal functional endophenotypes of autism spectrum disorder (ASD)_x000D_ - To identify potential biomarkers for risk of ASD at very early ages before the onset of clear behavioral symptoms	- EEG data was collected from infants seated on their mothers' laps while a research assistant engaged their attention_x000D_ - A 64-channel sensor net system was used to record the EEG data_x000D_ - Multiscale entropy (mMSE) was computed on the EEG signals to measure complexity across multiple time scales_x000D_ - Time irreversibility index (t_rev) was computed as a measure of nonlinearity in th…	- Infants at high risk for autism spectrum disorder (ASD) had different developmental trajectories of multiscale entropy (a measure of EEG complexity) compared to typically developing controls, with the greatest differences between 9 and 12 months of age._x000D_ - Infants could be classified into control and high-risk for ASD groups with over 80% accuracy at 9 months of age using machine learning…	- 79 infants total, including 46 infants at high risk for ASD (HRA) and 33 control infants_x000D_ - HRA infants had an older sibling with a confirmed ASD diagnosis, while control infants had a typically developing older sibling and no family history of neurodevelopmental disorders_x000D_ - The study was part of the larger Infant Sibling Project and had appropriate ethical approvals and parental c…
309	Bosl, H. Tager-Flusberg, C. Nelson	EEG Analytics for Early Detection of Autism Spectrum Disorder: A data-driven approach	2018	- To demonstrate that nonlinear EEG features can be used as early biomarkers to predict future ASD diagnosis_x000D_ - To show that EEG measurements as early as 3 months can accurately predict ASD diagnosis and symptom severity	- Participants were recruited into low-risk control (LRC), high-risk for ASD (HRA), and ASD outcome groups based on family history and clinical diagnosis_x000D_ - EEG data was collected using 64- or 128-channel sensor nets, with 19 sensors used in the analysis_x000D_ - Nonlinear features including recurrence quantitative analysis (RQA), sample entropy (SampE), and detrended fluctuation analysis (…	- EEG measurements using nonlinear analysis can accurately predict ASD diagnosis with nearly 100% sensitivity and specificity starting at 3 months of age._x000D_ - EEG measurements can also predict the severity of ASD symptoms, as measured by the Calibrated Severity Score (CSS), with strong correlation to actual scores._x000D_ - Significant differences in EEG features between ASD and control grou…	- Infants enrolled in a longitudinal study_x000D_ - Classified into 3 outcome groups based on family history and clinical diagnosis of ASD:_x000D_ - Low risk controls (LRC-) with no ASD diagnosis_x000D_ - High risk for ASD (HRA-) with no ASD diagnosis_x000D_ - ASD diagnosis
310	Bruining, E. Juarez-Martinez, J. Sprengers, D. Andel, Sonja Simpraga, Simon-Shlomo Poil, Eva Dellares, H. Mansvelder, B. Oranje, R. Hardstone, K. Linkenkaer-Hansen	220. Non-Invasive Estimation of Excitation-Inhibition Balance Facilitates Physiological Dissection of Autism Spectrum Disorder	2019	The key objectives of this study are to use a non-invasive method to estimate the excitation-inhibition (E/I) balance in individuals with Autism Spectrum Disorder (ASD) and to compare the E/I balance in a large sample of children with ASD to age-matched typically developing children.	-	- The study developed a non-invasive method to estimate the excitation-inhibition (E/I) balance in children with Autism Spectrum Disorder (ASD) compared to typically developing children._x000D_ - The method was based on the analysis of power and long-range temporal correlations (LRTC) measured with conventional EEG._x000D_ - The study applied this E/I biomarker in a large sample of children with …	- Children with Autism Spectrum Disorder (ASD)_x000D_ - Age-matched typically developing children
311	Bruining, R. Hardstone, E. Juarez-Martinez, J. Sprengers, Arthur-Ervin Avramiea, Sonja Simpraga, Simon J. Houtman, Simon-Shlomo Poil, Eva Dallares, S. Palva, B. Oranje, J. Matias Palva, H. Mansvelder, K. Linkenkaer-Hansen	Measurement of excitation-inhibition ratio in autism spectrum disorder using critical brain dynamics	2020	1. Present and validate a method to quantify a functional E/I ratio (fE/I) from neuronal oscillations in healthy subjects and children with ASD._x000D_ 2. Investigate how structural E/I ratio in a computational model relates to power and long-range temporal correlations, and use this to design the fE/I algorithm._x000D_ 3. Apply the fE/I algorithm to EEGs of healthy adults to show it is balanced …	1. Developing an in silico CROS model to investigate the relationship between structural E/I ratio, oscillation power, and long-range temporal correlations_x000D_ 2. Defining a functional E/I ratio (fE/I) measure based on the covariance between oscillation amplitude and LRTC_x000D_ 3. Validating the fE/I measure in the CROS model_x000D_ 4. Applying the fE/I algorithm to EEG data from healthy adul…	- The authors developed a novel method to estimate the functional excitation-inhibition (E/I) ratio (fE/I) from neuronal oscillations, which was validated using a computational model and applied to human EEG data._x000D_ - In healthy adults, the authors found that the whole-brain average fE/I was close to 1, indicating a balanced E/I ratio during resting-state._x000D_ - In children with autism sp…	- Adult validation sample: 249 healthy adults, age 19-56 years (mean 24.4 years), 107 females_x000D_ - Children with ASD: 100 children, age 7-16 years (mean 10.5 years), 27 females_x000D_ - Typically developing children: 29 children, age 7.4-14.4 years (mean 10.3 years), 15 females
312	Burnette, H. Henderson, A. P. Inge, Nicole E. Zahka, Caley B. Schwartz, P. Mundy	Anterior EEG Asymmetry and the Modifier Model of Autism	2010	- To replicate the finding that left frontal EEG asymmetry is associated with milder social symptoms in a larger sample of higher functioning children with autism_x000D_ - To examine whether frontal EEG asymmetry is associated with other domains of behavior beyond social symptoms, specifically obsessive compulsive symptoms and anger expression_x000D_ - To test whether frontal EEG asymmetry is rel…	- Two-visit study design, with the first visit assessing IQ, symptoms, and social/emotional functioning, and the second visit involving an EEG assessment_x000D_ - Use of the Wechsler Intelligence Scale for Children-Fourth Edition (WISC-IV) to assess participants' IQ_x000D_ - Use of self-report measures to assess obsessive-compulsive symptoms (Leyton Child Obsessional Inventory) and anger expressi…	- Left frontal EEG asymmetry was associated with milder social symptoms, later age of symptom onset, higher levels of self-reported outward expressions of anger, and higher levels of obsessive compulsive symptoms in higher functioning children with autism._x000D_ - Right frontal EEG asymmetry was associated with earlier age of symptom onset in higher functioning children with autism._x000D_ - The…	- 35 children (32 boys) with a prior diagnosis of Autism Spectrum Disorder without mental retardation or Higher Functioning Autism (HFA, IQs above 70)_x000D_ - 28 children (25 boys) without ASD or mental retardation as a comparison group_x000D_ - All participants were right-handed and had no history of seizures_x000D_ - HFA participants met diagnostic cutoff scores on the SCQ and/or ASSQ_x000D_ -…
313	Castelhano, P. Tavares, S. Mouga, G. Oliveira, M. Castelo‐Branco	Stimulus dependent neural oscillatory patterns show reliable statistical identification of autism spectrum disorder in a face perceptual decision task	2018	- Oscillatory responses in the low gamma frequency band to photographic and Mooney face stimuli are decreased in ASD compared to controls_x000D_ - Synchrony in the 30-45 Hz band shows a distinct spatial pattern in ASD_x000D_ - Power changes in these oscillatory patterns can enable accurate classification of ASD using a machine learning approach	- Used an extensive set of 9 face stimuli categories_x000D_ - Performed data-driven classification of ASD vs. control groups using support vector machines (SVM) based on EEG power responses_x000D_ - Conducted time-frequency and synchrony analysis of EEG data, comparing responses to face categories requiring different processing mechanisms (non-holistic vs. holistic)_x000D_ - Achieved high classif…	- Individuals with autism spectrum disorder (ASD) showed decreased neural oscillatory responses in the low gamma frequency band when presented with both photographic and abstract face stimuli._x000D_ - ASD participants also exhibited decreased neural responses in the beta frequency band, which may be related to motor preparation processes._x000D_ - Neural synchrony in the 30-45 Hz band showed a d…	- Participants with autism spectrum disorder (ASD)_x000D_ - Healthy control participants
314	Chan, C. X. Choi, Tom C.W. Tsoi, Caroline K. S. Shea, Klaire W.K. Yiu, Yvonne M. Y. Han	Effects of multisession cathodal transcranial direct current stimulation with cognitive training on sociocognitive functioning and brain dynamics in autism: A double-blind, sham-controlled, randomized EEG study	2023	- To investigate the effects of multisession cathodal prefrontal tDCS combined with online cognitive remediation on:_x000D_ 1. Social functioning_x000D_ 2. Information processing efficiency_x000D_ 3. Excitation/inhibition (E/I) balance_x000D_ in ASD patients aged 14-21 years.	- Double-blind, randomized, sham-controlled trial_x000D_ - 60 ASD patients aged 14-21 years_x000D_ - Participants randomly assigned to receive either:_x000D_ - 10 sessions of active cathodal tDCS (1.5 mA, 20 min/session, cathode F3, anode Fp2, electrode size 25 cm2) + 20 min of online cognitive remediation_x000D_ - 10 sessions of sham tDCS + 20 min of online cognitive remediation_x000D_ - Outcome…	- Active cathodal tDCS combined with online cognitive remediation enhanced overall social functioning and information processing efficiency in ASD patients compared to sham tDCS._x000D_ - The active cathodal tDCS protocol reduced the theta-band excitation/inhibition (E/I) ratio in the cortical midline structures, and this reduction was associated with the improvement in information processing eff…	- Individuals with autism spectrum disorder (ASD)_x000D_ - Aged 14-21 years_x000D_ - Sample size of 60 participants
315	Chen	Identification of atypical sleep microarchitecture biomarkers in children with autism spectrum disorder	2023	- To investigate whether machine learning models can identify biomarkers for children with ASD based on sleep EEG recordings.	- Obtaining sleep polysomnogram data from the NCH and CHAT datasets_x000D_ - Extracting various sleep EEG features including sleep stages, spectral power, sleep spindles, and aperiodic signals_x000D_ - Training three machine learning models (LR, SVM, RF) using the extracted features_x000D_ - Evaluating model performance using AUC, accuracy, sensitivity, and specificity	- Integration of EEG feature engineering and machine learning can identify sleep-based biomarkers for ASD children that generalize to independent datasets._x000D_ - Key discriminative features include sleep spindle density, amplitude, spindle-slow oscillation coupling, aperiodic signal characteristics, and REM sleep percentage._x000D_ - The identified sleep microarchitecture alterations may revea…	- Children aged 8-16 years old_x000D_ - Higher percentage of males in the autism group, consistent with 4:1 male-to-female predominance in autism_x000D_ - Gestational age was comparable between autism and control groups in the NCH dataset
316	Coben, A. Clarke, W. Hudspeth, R. Barry	EEG power and coherence in autistic spectrum disorder	2008	- To investigate differences in EEG power, intrahemispheric coherence, and interhemispheric coherence between children with autism spectrum disorder (ASD) and matched controls_x000D_ - To determine if the EEG findings suggest dysfunctional integration and neural underconnectivity in ASD	- 20 children with ASD and 20 matched control children_x000D_ - EEG recorded during eyes-closed resting state_x000D_ - Analysis of EEG power (absolute, relative, total) and coherence (intrahemispheric, interhemispheric)_x000D_ - Comparison of EEG measures between ASD and control groups	- The autistic group showed excessive theta power primarily in the right posterior regions compared to controls._x000D_ - The autistic group also exhibited deficient delta power in the frontal cortex and excessive midline beta power._x000D_ - The autistic group displayed a pattern of neural underconnectivity, as evidenced by decreased coherence in delta, theta, and alpha bands across various brai…	- 20 children diagnosed with autism spectrum disorder (ASD)_x000D_ - 20 control children matched for gender, age, and IQ_x000D_ - All participants underwent EEG recording during an eyes-closed resting condition
317	Cociu, Saptarshi Das, L. Billeci, Wasifa Jamal, K. Maharatna, S. Calderoni, A. Narzisi, F. Muratori	Multimodal Functional and Structural Brain Connectivity Analysis in Autism: A Preliminary Integrated Approach With EEG, fMRI, and DTI	2018	- Develop a methodology to estimate functional connectivity in ASD children from pervasive EEG that also tracks the underlying structural connectivity_x000D_ - Obtain an estimate of structural brain network characteristics (e.g. number of tracts, tract volume) from EEG-derived functional connectivity_x000D_ - Reduce the need for repeated, expensive neuroimaging techniques (fMRI, DTI) to monitor c…	1. EEG source localization using ICA and dipole fitting_x000D_ 2. Identification of ROIs in the DMN from fMRI data_x000D_ 3. Computation of time-varying functional connectivity between ROIs using various measures in different frequency bands_x000D_ 4. Extraction of structural connectivity measures between ROIs from DTI data_x000D_ 5. Correlation analysis between functional and structural connecti…	- It is possible to estimate structural connectivity from EEG-based functional connectivity, particularly in the delta frequency band._x000D_ - There is a negative correlation between EEG functional connectivity in the delta band and structural connectivity measures like tract length and volume._x000D_ - The delta band appears to be the most informative for relating functional and structural conn…	- Children aged 4-8 years_x000D_ - Diagnosed with autism spectrum disorder (ASD) according to DSM-5 criteria_x000D_ - Autism classification confirmed by ADOS-G assessment_x000D_ - Full Scale IQ of 80 or higher
318	Cole, N. Barraclough, P. Enticott	Investigating Mirror System (MS) Activity in Adults with ASD When Inferring Others’ Intentions Using Both TMS and EEG	2018	- Investigate the association between ASD and atypical mirror system (MS) activity during mentalizing tasks_x000D_ - Examine the relationship between MS activity (as measured by TMS-induced MEPs and EEG mu suppression) and mentalizing performance	- Eye-tracking and EEG to measure participants' responses_x000D_ - Transcranial magnetic stimulation (TMS) to measure motor evoked potentials (MEPs) as an index of mirror system activity_x000D_ - A within-subjects design with two tasks - a mentalizing task and a non-mentalizing task - where participants watched videos and made judgments about the actors' intentions or the success of the actions	- Higher levels of autistic traits were associated with reduced right-hemisphere mirror system (MS) activity during a mentalizing task, but not during a non-mentalizing task._x000D_ - Lower left-hemisphere MS activity was associated with poorer mentalizing performance, but not with levels of autistic traits._x000D_ - The TMS data did not show differences in MS activity between groups or a relatio…	- 43 adults, 13 of whom had a diagnosis of Asperger's disorder or ASD and met the DSM-5 criteria for ASD_x000D_ - Participants without an ASD diagnosis were grouped into low and high AQ groups based on their scores on the Autistic Spectrum Quotient (AQ)_x000D_ - The participant groups were matched on age, verbal IQ, gender, and years of education, and all had normal verbal IQ scores
319	Cook, Ian A. Cook, Andrew C Wilson, J. Peters, M. Goyal, E. Bebin, H. Northrup, D. Krueger, A. Leuchter, A. Leuchter, Mustafa Sahin, Mustafa Sahin	EEG Spectral Features in Sleep of Autism Spectrum Disorders in Children with Tuberous Sclerosis Complex	2019	1. Identify neurophysiologic differences in EEG between TSC children with ASD (ASD+) and those without ASD (ASD-)_x000D_ 2. Examine the time course of development of these neurophysiologic differences_x000D_ 3. Better characterize the autism phenotype in TSC_x000D_ 4. Identify biomarkers that may predict risk for developing autism in children with TSC	- EEG data was collected from 5 clinical centers using different recording devices and montages, but with a common set of 23 electrode locations_x000D_ - EEG data was preprocessed with filtering, visual inspection, and extraction of 10-30 artifact-free 2-second epochs during stage II sleep_x000D_ - Spectral analysis was performed to calculate absolute and relative power in delta, theta, alpha, be…	- TSC children with ASD exhibited significantly higher alpha power in central, temporal, and parieto-occipital regions during stage II sleep compared to TSC children without ASD at 24 months._x000D_ - This pattern of increased alpha power was present at attenuated levels in the same children at younger ages (18 and 12 months), suggesting it may reflect neurodevelopmental characteristics associate…	- The study included children with tuberous sclerosis complex (TSC), some of whom had autism spectrum disorder (ASD+) and some who did not (ASD-)._x000D_ - All subjects were included in the 24-month analysis, but some were missing data at 18 and 12 months._x000D_ - Subjects without a clear ASD diagnosis or lack thereof by 36 months were excluded from the analysis._x000D_ - The paper does not prov…
320	Daoust, Élyse Limoges, Christianne Bolduc, L. Mottron, R. Godbout	EEG spectral analysis of wakefulness and REM sleep in high functioning autistic spectrum disorders	2004	To investigate the involvement of temporo-occipital regions in the pathophysiology of autistic spectrum disorders (ASD) using REM sleep and waking EEG.	- EEG recordings from 9 individuals with ASD and 8 control participants_x000D_ - 12-electrode EEG montage_x000D_ - Spectral analysis of EEG data in the 0.75-19.75 Hz frequency range_x000D_ - Comparison of EEG characteristics between ASD and control groups during REM sleep and wakefulness (both evening and morning)	- Individuals with ASD showed reduced beta spectral amplitude in the visual cortex during REM sleep compared to controls._x000D_ - Individuals with ASD exhibited increased theta spectral amplitude in the frontal lobe during evening wakefulness, but not morning wakefulness, compared to controls._x000D_ - The results suggest atypical thalamo-cortical mechanisms underlying information processing in …	- 9 participants with ASD_x000D_ - 8 control participants
321	Das, R. Zomorrodi, Mina Mirjalili, M. Kirkovski, D. Blumberger, T. Rajji, P. Desarkar	Machine learning approaches for electroencephalography and magnetoencephalography analyses in autism spectrum disorder: A systematic review	2022	- To conduct a systematic review of the literature on machine learning approaches for analyzing EEG and MEG data in autism spectrum disorder (ASD)_x000D_ - To identify the most common machine learning methods used in EEG and MEG studies of ASD, including support vector machines and deep learning_x000D_ - To summarize the number of studies using EEG versus MEG in this context	- Systematic review of the literature on machine learning approaches for EEG and MEG analyses in autism spectrum disorder (ASD)_x000D_ - Searched PubMed, EMBASE, and PsychINFO databases_x000D_ - Identified 39 relevant studies_x000D_ - The majority of studies (18) used support vector machines for classification, with other successful methods including deep learning_x000D_ - 37 studies employed EEG…	- Machine learning methods, particularly support vector machines and deep learning, can be used to accurately classify individuals with ASD, predict ASD diagnosis in high-risk infants as early as 3 months of age, predict the severity of ASD symptoms, and classify different cognitive states in individuals with ASD._x000D_ - The majority of the studies (37 out of 39) used EEG data, while only 2 stu…
322	Dickinson, S. Jeste, E. Milne	Electrophysiological signatures of brain aging in autism spectrum disorder	2021	1) Examining patterns of age-related oscillatory slowing, as measured by peak alpha frequency, in adults with ASD_x000D_ 2) Determining if the relationship between age and peak alpha frequency differs between adults with ASD and neurotypical controls_x000D_ 3) Investigating whether ASD symptom severity or cognitive function are associated with peak alpha frequency	- Participant sample: 93 adults with ASD, 87 neurotypical controls_x000D_ - Data sources: 3 independent datasets_x000D_ - Cognitive assessments: non-verbal IQ, ADOS, SRS-2 _x000D_ - EEG data processing: filtering, artifact removal, power spectral density_x000D_ - Analysis focus: peak alpha frequency across brain regions	- Peak alpha frequency, a measure of neurophysiological aging, declined more steeply with age in adults with autism spectrum disorder (ASD) compared to neurotypical controls, suggesting accelerated age-related oscillatory slowing in ASD._x000D_ - Measures like peak alpha frequency could provide insights into neural aging in ASD and inform care plans and preventive interventions to promote success…	- 93 participants with a diagnosis of autism spectrum disorder (ASD)_x000D_ - 87 neurotypical (NT) control participants without ASD_x000D_ - The ASD group had 26 females, and the NT group had 34 females_x000D_ - Data came from three independent sources, including a previously published study and two datasets from the National Institute of Mental Health Data Archive
323	Diessen, J. Senders, F. Jansen, M. Boersma, H. Bruining	Increased power of resting-state gamma oscillations in autism spectrum disorder detected by routine electroencephalography	2015	- To investigate whether increased resting-state gamma oscillations in autism spectrum disorder (ASD) can be detected using routine EEG recordings_x000D_ - To test the hypothesis that increased resting-state gamma activity is associated with ASD, reflecting imbalances in neural excitation and inhibition	- Retrospective study design with two groups: children with ASD and age/gender-matched controls_x000D_ - Routine EEG recordings using the international 10-20 system, with 21 scalp electrodes and exclusion of certain electrodes to minimize artifacts_x000D_ - Visual selection and inspection of four 8-second resting-state epochs per participant to ensure data quality_x000D_ - Spectral power analysis…	- Children with autism spectrum disorder (ASD) had significantly higher relative gamma power in their resting-state EEG recordings compared to age- and gender-matched controls._x000D_ - This finding is consistent with previous research using more specialized neuroimaging techniques like MEG and EEG in non-clinical settings._x000D_ - Routine EEG can be used to detect this difference in a clinical …	- Children with autism spectrum disorder (ASD) and age- and gender-matched healthy controls_x000D_ - Mean age of 10.6 ± 4.1 years for ASD group, 10.1 ± 3.8 years for control group_x000D_ - 16 boys in each group_x000D_ - 8 out of 19 children in the ASD group had intellectual disability (IQ below 70)_x000D_ - A minority of the ASD group was taking psychotropic medication
324	Donck, M. Dzhelyova, Sofie Vettori, H. Thielen, J. Steyaert, B. Rossion, B. Boets	Fast Periodic Visual Stimulation EEG Reveals Reduced Neural Sensitivity to Fearful Faces in Children with Autism	2019	- To objectively quantify the neural sensitivity of school-aged boys with and without autism spectrum disorder (ASD) to detect briefly presented fearful expressions using fast periodic visual stimulation and frequency-tagging electroencephalography._x000D_ - To assess possible differences in perceptual strategies between ASD and typically developing (TD) children by presenting upright and inverte…	- EEG recording using 64 electrodes and additional reference/ground electrodes_x000D_ - Visual stimuli of neutral faces presented at 6 Hz base rate, periodically interleaved with fearful faces at 1.2 Hz oddball rate_x000D_ - Participants performed an orthogonal task of detecting color changes in a fixation cross on the nasion or mouth of the faces_x000D_ - EEG data was preprocessed using Letswave…	- Children with ASD showed reduced neural sensitivity to detecting fearful faces compared to typically developing children._x000D_ - Both ASD and TD children showed similar holistic processing of facial expressions, as indicated by a face inversion effect._x000D_ - Both ASD and TD children relied more on the mouth region than the eye region to detect fearful faces.	- 46 boys aged 8-12 years old_x000D_ - No intellectual disability (IQ ≥ 70)_x000D_ - 23 typically developing (TD) boys and 23 boys with autism spectrum disorder (ASD)_x000D_ - All participants had to be living in Belgium for at least 5 years_x000D_ - Included some left-handed participants and participants with color blindness_x000D_ - Some ASD participants had a comorbid ADHD diagnosis and were t…
325	Dong, Dan Chen, Yukang Chen, Yunbo Tang, Dingze Yin, Xiaoli Li	A multi-task learning model with reinforcement optimization for ASD comorbidity discrimination	2023	1. To develop a multi-task learning model with reinforcement optimization (RO-MLT) to discriminate comorbidities in ASD, specifically ASD vs. ASD+ADHD._x000D_ 2. To use an auxiliary task of ASD vs. Typically Developed (TD) to aid the main task of ASD vs. ASD+ADHD discrimination._x000D_ 3. To use a reinforcement learning algorithm to optimize the feature extraction and fusion capabilities of the m…	- A multi-task convolutional neural network (CNN) model, where the main task is to discriminate between ASD and ASD+ADHD, and an auxiliary task is to discriminate between ASD and typically developed (TD) individuals. This auxiliary task is meant to help with the model training._x000D_ - A reinforcement learning algorithm that is used to optimize the shared structure of the multi-task CNN model, i…	- The proposed RO-MLT method, which combines multi-task learning and reinforcement optimization, outperformed other state-of-the-art methods in discriminating between ASD, ASD+ADHD, and typically developed (TD) children based on resting-state EEG data._x000D_ - The combination of multi-task learning and reinforcement optimization led to a significant performance improvement (11.07%) compared to t…	- Children with autism spectrum disorder (ASD)_x000D_ - Children with ASD and attention deficit hyperactivity disorder (ASD+ADHD) _x000D_ - Typically developing (TD) children
326	Eldeeb, Busra T. Susam, M. Akçakaya, Caitlin M. Conner, S. White, C. Mazefsky	Trial by trial EEG based BCI for distress versus non distress classification in individuals with ASD	2021	- Develop an EEG-based BCI system to monitor real-time changes in emotion regulation (ER) in individuals with ASD_x000D_ - Identify EEG features that can differentiate between distress and non-distress conditions in individuals with ASD	- 21 participants with ASD were recruited_x000D_ - An Affective Posner task with deception was used_x000D_ - EEG data was collected using a 24-channel system_x000D_ - Temporal and spectral features were extracted from the frontal EEG channels_x000D_ - An SVM classifier was used to discriminate between different conditions (WIN, LOSE, rest-EEG)	- EEG features like frontal power in the 4-30 Hz range, P300, and FRN were highly informative in distinguishing between distress (LOSE) and non-distress (WIN) conditions, as well as between these conditions and resting-state EEG, in individuals with ASD.	- Ages 12-21 years old_x000D_ - Diagnosed with autism spectrum disorder (ASD), confirmed by ADOS-2
327	Eldridge, A. Lane, M. Belkin, S. Dennis	Robust features for the automatic identification of autism spectrum disorder in children	2014	- Develop a novel approach to generate EEG features for classifying ASD in young children with noisy data, with a focus on rejecting artifactual data and constructing robust features_x000D_ - Test an automated classification framework using the robust features and assess its accuracy compared to other methods, while also evaluating the impact of including or excluding eye blink data	- Participants: 19 children with ASD and 30 typically developing children aged 6-10 years_x000D_ - Assessments: ASD symptom severity assessed using ADOS or CARS2, hearing and middle ear function assessed_x000D_ - ERP protocol: Auditory oddball paradigm with standard and deviant speech sounds, EEG data recorded_x000D_ - Artifact rejection: Novel approach rejecting individual epoch-channels rather …	- The authors developed a novel approach to extracting robust EEG features for classifying autism spectrum disorder (ASD) in young children, involving simple artifact rejection on a channel-by-epoch basis and the construction of robust features._x000D_ - The authors found that features quantifying the difference in response to novel auditory stimuli (sum of signed differences, or SSD) combined wi…	- Children aged 6-10 years_x000D_ - 19 children diagnosed with ASD_x000D_ - 30 typically developing children_x000D_ - ASD participants had confirmed ASD diagnosis, intact hearing/middle ear function, and no other neurological/seizure disorders_x000D_ - Typically developing participants had intact hearing/middle ear function and no history of language delay, learning disability, or neurological/se…
328	Fan, Joshua W. Wade, Alexandra P. Key, Z. Warren, N. Sarkar	EEG-Based Affect and Workload Recognition in a Virtual Driving Environment for ASD Intervention	2018	To build group-level classification models capable of recognizing affective states and mental workload of individuals with autism spectrum disorder (ASD) during driving skill training.	- Virtual reality driving simulator experiment with 20 adolescent participants with ASD_x000D_ - EEG data recorded during the experiment, along with therapist ratings of affective states and mental workload_x000D_ - Feature extraction from the EEG data using statistical, fractal, and power-based approaches_x000D_ - Individual differences removed using a two-step feature calibration method_x000D_ …	- The researchers developed group-level classification models that could recognize different affective states (engagement, boredom, enjoyment, frustration) and mental workload of individuals with autism spectrum disorder (ASD) during a virtual driving task with high accuracy._x000D_ - The offline EEG-based models were feasible for recognizing binary low and high intensity of affect and workload o…	- Adolescents with autism spectrum disorder (ASD)
329	Fiebelkorn, John J. Foxe, M. McCourt, K. Dumas, S. Molholm	Atypical category processing and hemispheric asymmetries in high-functioning children with autism: Revealed through high-density EEG mapping	2013	- Examine neural processes underlying categorization and object-based selective attention in children with ASD compared to TD children_x000D_ - Assess the extent to which object-based selective attention generalizes from targets to same-category non-targets in ASD vs. TD children_x000D_ - Investigate hemispheric asymmetries in neural processing in children with ASD compared to TD children, and re…	- Participants: 17 high-functioning children with ASD and 21 typically developing (TD) children between 8-13 years old, matched on age and performance IQ._x000D_ - Stimuli: Black and white photographs of three well-known objects (dogs, cars, guitars), with one exemplar as the target and another as a same-category non-target._x000D_ - Task: Participants pressed a button whenever the target photogr…	- Children with ASD show reduced generalization of object-based selective attention from targets to same-category non-targets compared to typically developing children._x000D_ - Children with ASD exhibit striking hemispheric asymmetries in category-specific processing that are not present in typically developing children._x000D_ - The hemispheric asymmetries in ASD suggest reduced global-local in…	- 17 children with ASD (2 left-handed, 3 females) and 21 typically developing children (1 left-handed, 10 females) between the ages of 8 and 13 years_x000D_ - ASD and TD groups were matched on age and performance IQ_x000D_ - Participants were screened for exclusionary criteria such as vision problems, seizures, and psychiatric/developmental difficulties (for TD group)_x000D_ - ASD group was diagn…
330	Fogelson, Ling Li, Pablo Diaz-Brage, Sandra Amatriain-Fernández, F. Valle-Inclán	Altered predictive contextual processing of emotional faces versus abstract stimuli in adults with Autism Spectrum Disorder	2019	- To investigate whether Autism Spectrum Disorder (ASD) is associated with deficits in predictive contextual processing_x000D_ - To provide novel evidence for the proposition that ASD is associated with deficits in top-down predictions	- EEG recording_x000D_ - Predictive contextual processing task_x000D_ - Two stimulus types: triangles and emotional faces_x000D_ - Two conditions: randomized sequences (R) and sequences with a predictive element (P)_x000D_ - Behavioral responses measured and compared between ASD and control groups	- Individuals with ASD showed reduced behavioral facilitation when processing predicted emotional faces compared to controls._x000D_ - Individuals with ASD had attenuated P3b amplitudes, which are associated with predictive processing, compared to controls, and this attenuation was more pronounced when processing emotional faces versus abstract stimuli._x000D_ - Controls showed facilitated proces…	- Adults with Autism Spectrum Disorder (ASD)_x000D_ - Adult controls (without ASD)
331	Foss-Feig, E. Velthorst, S. Guillory, H. Hamilton, B. Roach, P. Bachman, A. Belger, R. Carrión, Erica Duncan, J. Johannesen, G. Light, M. Niznikiewicz, J. Addington, K. Cadenhead, Tyrone D. Cannon, B. Cornblatt, T. McGlashan, D. Perkins, Larry S. Seidman, M. Tsuang, E. Walker, S. Woods, C. Bearden, D. Mathalon	F118. ARCHITECTURE OF PSYCHOSIS SYMPTOMS AND NEURAL PREDICTORS OF CONVERSION AMONG CLINICAL HIGH RISK INDIVIDUALS WITH AUTISM SPECTRUM DISORDER	2018	1. Examine baseline differences in psychosis symptoms and social functioning between CHR individuals with and without ASD._x000D_ 2. Examine the relative risk of conversion to psychosis between the two groups._x000D_ 3. Examine whether neural response to sensory stimuli yields differential predictors of conversion between the two groups.	- SOPS, GFS, and TASIT at baseline_x000D_ - Cannon conversion calculator to assess risk of conversion_x000D_ - P300 event-related potentials from EEG in response to target and novel auditory and visual stimuli_x000D_ - Follow-up: 24 months, with conversion defined as SOPS>6	- Individuals with ASD and clinical high risk (CHR) for psychosis have greater social deficits but similar psychotic symptoms and risk of conversion compared to the general CHR population._x000D_ - Neural response to sensory stimuli differs between CHR individuals who do and do not convert to psychosis, depending on whether they have ASD._x000D_ - CHR individuals with ASD who convert to psychosis…	- Mean age of 34.9 ± 10.3 years_x000D_ - Mean age of onset of 21.7 ± 7.5 years_x000D_ - Mean duration of illness of 13.2 ± 9.7 years_x000D_ - 64.3% male_x000D_ - 14 participants with autism spectrum disorder (ASD), 291 without ASD
332	Foss-Feig, S. Guillory, B. Roach, E. Velthorst, H. Hamilton, P. Bachman, A. Belger, R. Carrión, Erica Duncan, J. Johannesen, G. Light, M. Niznikiewicz, J. Addington, K. Cadenhead, Tyrone D. Cannon, B. Cornblatt, T. Mcglashan, D. Perkins, L. Seidman, W. Stone, M. Tsuang, E. Walker, S. Woods, C. Bearden, D. Mathalon	Abnormally Large Baseline P300 Amplitude Is Associated With Conversion to Psychosis in Clinical High Risk Individuals With a History of Autism: A Pilot Study	2021	1. Examine whether the neural profile and predictors of conversion to psychosis are comparable between individuals with and without comorbid autism spectrum disorder (ASD)._x000D_ 2. Investigate the P300 event-related potential (ERP) component and its sensitivity to psychosis conversion across clinical high-risk (CHR) groups with and without ASD._x000D_ 3. Examine whether sensory domain (auditory…	- The study used a sample of 304 clinical high-risk (CHR) individuals, 14 of whom had a comorbid autism spectrum disorder (ASD) diagnosis._x000D_ - The study measured P300 event-related potential (ERP) components, specifically the P3a and P3b, in response to target and novel stimuli in both visual and auditory oddball tasks._x000D_ - The EEG data was preprocessed using standard techniques, includ…	- In clinical high-risk (CHR) individuals with a history of autism spectrum disorder (ASD), enhanced rather than attenuated visual P300 amplitude (regardless of stimulus type) was associated with conversion to psychosis._x000D_ - This pattern was also seen for auditory P3b amplitude to target stimuli in CHR individuals with ASD._x000D_ - These findings contrast with the typical pattern seen in CH…	- 304 participants total_x000D_ - 14 participants with a history of ASD (ASD+)_x000D_ - 290 participants without ASD (ASD-)_x000D_ - Closely age-matched across ASD and conversion status groups_x000D_ - Similar levels of illness severity across ASD and conversion status groups_x000D_ - Both adult and minor participants, with appropriate consent procedures
333	Foss-Feig, S. Guillory, W. Stone, M. Wallace, Alexandra P. Key	24. Biomarker Development in ASD: Electrophysiological Response During Auditory Gap Detection is Associated With Symptom Severity and May Index Excitatory/Inhibitory Imbalance	2018	1) To determine if electrophysiological response during auditory gap detection is impaired in individuals with ASD_x000D_ 2) To assess whether the electrophysiological response is associated with clinical variables (i.e., symptom severity)_x000D_ 3) To evaluate whether the electrophysiological response during gap detection could serve as a viable biomarker for ASD	- Used electrophysiology (EEG) to measure auditory gap detection, a low-level sensory function_x000D_ - Examined the electrophysiological response during auditory gap detection in individuals with ASD_x000D_ - Assessed whether the electrophysiological response was associated with clinical variables and could serve as a biomarker for ASD	- The electrophysiological response during auditory gap detection is impaired in individuals with ASD._x000D_ - The electrophysiological response during auditory gap detection is associated with symptom severity in ASD._x000D_ - The electrophysiological response during auditory gap detection may index excitatory/inhibitory imbalance in ASD and could serve as a potential biomarker for the disorder.	The population characteristics are not explicitly stated in the abstract, but it can be inferred that the study population includes individuals diagnosed with autism spectrum disorder (ASD).
334	Friedrich, Aparajithan Sivanathan, T. Lim, N. Suttie, S. Louchart, S. Pillen, J. Pineda	An Effective Neurofeedback Intervention to Improve Social Interactions in Children with Autism Spectrum Disorder	2015	- To train and enhance normative brain responses and behaviors during social interactions in children with ASD_x000D_ - To link appropriate brain response, behavior and emotions during social interactions to reduce ASD symptoms_x000D_ - To compare the effects of a bidirectional mu training approach (Group 2) to a unidirectional approach (Group 1) on mu suppression, imitation behavior, and ASD sym…	The methodology of this study involved 13 children with ASD completing 16 neurofeedback training sessions using a social interaction game. The participants were divided into two groups: one group was trained to enhance mu power, while the other group was trained to suppress mu power during social interactions and enhance it during non-social gaming episodes. EEG and peripheral physiological measu…	- Children with ASD in both training groups learned to control the Social Mirroring Game via neurofeedback training._x000D_ - Both training groups showed improvements in electrophysiology, emotional responsiveness, and behavior after the neurofeedback training._x000D_ - The bidirectional training group showed greater mu suppression and more appropriate facial imitation behavior compared to the un…	- 13 children with ASD, aged 6-17 years (mean 11.5 ± 3 years)_x000D_ - ASD diagnosis verified by a clinician within 1 year prior to the study_x000D_ - All children were able to understand the tasks and were compliant_x000D_ - Participants were divided into two comparable groups in terms of age, cognitive skills, and severity of autistic symptoms
335	Frohlich, Damla Senturk, Vidya Saravanapandian, P. Golshani, L. Reiter, R. Sankar, Ronald L Thibert, Charlotte DiStefano, Scott Huberty, E. Cook, S. Jeste	A Quantitative Electrophysiological Biomarker of Duplication 15q11.2-q13.1 Syndrome	2016	- To determine if spontaneous beta power could distinguish children with Dup15q syndrome from children with non-syndromic ASD and typically developing children._x000D_ - To examine how age, duplication type, and epilepsy status predict spontaneous beta power within a larger Dup15q syndrome cohort.	- Approved by Institutional Review Board with informed consent_x000D_ - Recruited participants from Dup15q clinics and excluded those on medications that could induce beta oscillations_x000D_ - Recorded spontaneous EEG while participants watched silent videos, with duration depending on compliance_x000D_ - Preprocessed the EEG data, including filtering, segmentation, artifact rejection, and PCA/I…	- Individuals with Dup15q syndrome exhibit significantly higher beta power and lower delta power compared to typically developing children and children with non-syndromic autism spectrum disorder._x000D_ - The differences in beta and delta power between Dup15q syndrome and the comparison groups are very large in effect size._x000D_ - Within the Dup15q syndrome group, those without epilepsy have s…	- 11 participants with Dup15q syndrome, ages 16-144 months (median 54 months), 5 male_x000D_ - 10 age and IQ-matched children with non-syndromic ASD_x000D_ - 9 age-matched typically developing children_x000D_ - Participants were assessed using cognitive, language, and motor skills tests to match across groups
336	Gabard-Durnam, Adrienne L. Tierney, Vanessa Vogel-Farley, H. Tager-Flusberg, C. Nelson	Alpha Asymmetry in Infants at Risk for Autism Spectrum Disorders	2013	- Examine the development of frontal EEG alpha asymmetry in infants at high-risk for autism spectrum disorder (ASD) compared to low-risk infants_x000D_ - Identify alpha asymmetry as a potential early neural endophenotype for ASD	- Compared frontal EEG alpha asymmetry between infants at high risk for ASD and infants at low risk for ASD_x000D_ - Measured alpha asymmetry at 6 months of age_x000D_ - Followed the two groups for an additional 12 months, tracking the development of alpha asymmetry over time_x000D_ - Investigated whether alpha asymmetry could be an early neural endophenotype for ASD	- Low-risk and high-risk infants showed different patterns of frontal EEG alpha asymmetry at 6 months of age._x000D_ - Low-risk and high-risk infants had opposite growth trajectories in frontal EEG alpha asymmetry over the following 12 months._x000D_ - The results support frontal EEG alpha asymmetry as a potential early neural endophenotype of autism spectrum disorder.	- Infants at high-risk for autism spectrum disorder (ASD), defined as having an older sibling with ASD_x000D_ - Infants at low-risk for ASD, without an older sibling with ASD_x000D_ - Infants were followed longitudinally from 6 to 18 months of age
337	Gabard-Durnam, C. Wilkinson, K. Kapur, H. Tager-Flusberg, A. Levin, C. Nelson	Longitudinal EEG power in the first postnatal year differentiates autism outcomes	2019	- Identify early EEG biomarkers that inform ASD pathophysiology and expedite detection_x000D_ - Determine which developmental window (first year, second year, or first three years) best differentiates ASD risk and diagnostic outcomes_x000D_ - Test for spatial specificity in EEG differentiation effects by comparing frontal, whole-head, and temporal-parietal configurations_x000D_ - Identify which E…	- Prospective, longitudinal study of infants at high-familial risk (HRA) and low-familial risk (LRC) for ASD_x000D_ - EEG data collected at 7 timepoints from 3 to 36 months of age during a baseline, resting condition_x000D_ - EEG data preprocessed using the HAPPE pipeline to remove artifacts_x000D_ - Summed power calculated for 6 frequency bands (delta, theta, low alpha, high alpha, beta, gamma) …	- Frontal EEG power within the first year after birth best discriminates ASD outcomes, while measures closer to diagnosis do not provide additional utility._x000D_ - The EEG power measures that best differentiate ASD outcomes change over development as other compensatory processes emerge._x000D_ - Both the initial EEG power levels in infancy as well as the developmental trajectories of EEG power …	- Infants at high familial risk for autism (HRA) with at least one older sibling with ASD_x000D_ - Infants at low familial risk for autism (LRC) with no first- or second-degree family members with ASD_x000D_ - All infants had a gestational age of at least 36 weeks and no known medical or neurological conditions_x000D_ - The ASD group had significantly more male children than the HRA- group_x000D_…
338	Garcés, S. Baumeister, L. Mason, Christopher H. Chatham, Š. Holiga, J. Dukart, E. Jones, T. Banaschewski, S. Baron-Cohen, Sven Bölte, J. Buitelaar, S. Durston, Bob Oranje, A. Persico, C. Beckmann, T. Bougeron, Flavio Dell'Acqua, C. Ecker, C. Moessnang, T. Charman, J. Tillmann, D. Murphy, Mark H. Johnson, E. Loth, D. Brandeis, Joerg F Hipp, Jumana Sara Bonnie Tobias Simon Sarah Christian F. Sven T…	Resting state EEG power spectrum and functional connectivity in autism: a cross-sectional analysis	2022	- To investigate differences in resting state EEG power spectrum (PS) and functional connectivity (FC) between autistic and neurotypical individuals_x000D_ - To perform a hypothesis-free evaluation of PS and FC without restricting the analysis to specific frequencies, brain regions, or directionality_x000D_ - To assess the generalizability of the findings by using a train-validation approach	The study used a comprehensive EEG preprocessing pipeline, including artifact removal, source reconstruction, and the construction of individual head models from structural MRI data. This allowed for the analysis of power spectrum and functional connectivity in source space, which provides a more accurate representation of brain activity compared to sensor-level analyses.	- There were no significant differences between the ASD and NT groups in mean or variance of alpha peak frequency, alpha power, or functional connectivity (PS and FC) measures._x000D_ - There was a significant interaction between age and group for the reactivity to eye opening, with stronger age-related increases in the NT group compared to the ASD group._x000D_ - Multivariate classification usin…	- Children, adolescents, and adults aged 6-32 years_x000D_ - Diagnosed with autism spectrum disorder (ASD) according to DSM-IV, DSM-IV-TR, DSM-5 or ICD-10 criteria_x000D_ - Varying levels of ASD symptomatology as assessed by ADOS-2 and ADI-R_x000D_ - All had an IQ greater than 75
339	Ghanbari, L. Bloy, J. Christopher Edgar, L. Blaskey, R. Verma, T. Roberts	Joint Analysis of Band-Specific Functional Connectivity and Signal Complexity in Autism	2015	- To jointly examine complexity (using multi-scale entropy) and functional connectivity (using synchronization likelihood) of resting-state brain activity in ASD and typically developing (TD) controls_x000D_ - To determine if the joint analysis of complexity and connectivity can provide a more detailed characterization of atypical resting-state brain activity in ASD_x000D_ - To investigate the re…	1. Participants: 26 children with ASD and 22 typically developing controls, aged 6-15 years_x000D_ 2. Data acquisition: 2-minute resting-state MEG data with eyes closed, preprocessed to remove artifacts_x000D_ 3. Data analysis: Complexity measured using multi-scale entropy (MSE) and functional connectivity measured using synchronization likelihood (SL), analyzed in five frequency bands and broadb…	- Children with ASD exhibited both increased and decreased complexity compared to typically developing controls, depending on the brain region and frequency band._x000D_ - ASD was characterized by increased short-range connectivity in the frontal lobe in the delta band and decreased long-range connectivity in other frequency bands._x000D_ - The group differences in complexity and functional conne…	- Children aged 6-15.5 years_x000D_ - 26 children with ASD, 22 typically developing control children_x000D_ - ASD group had a prior clinical diagnosis of ASD_x000D_ - All participants had normal cognitive abilities as measured by the WISC-IV
340	Gialloreti, A. Benvenuto, Barbara Battan, F. Benassi, P. Curatolo	Can biological components predict short-term evolution in Autism Spectrum Disorders? A proof-of-concept study	2016	- To observe the clinical evolution of young children with ASD over 12 months after diagnosis_x000D_ - To identify children who develop a more positive trajectory _x000D_ - To understand how biological, clinical and familial factors influence prognosis_x000D_ - To distribute the sample into 4 subgroups based on principal component analysis	The study used a naturalistic longitudinal observational design to follow 92 children with ASD for 1 year after their initial diagnosis. At baseline and 1-year follow-up, the children underwent clinical assessments including the PEP-R test for developmental level and the ADOS test for autism symptom severity. The children were also divided into 4 subgroups based on a previous principal component …	- Over half the participants showed improvements in either autism symptoms or developmental skills, and 15% showed significant improvements in both areas._x000D_ - The "Major Improvers" group tended to have fewer EEG abnormalities and less family history of psychiatric disorders, though the differences were not statistically significant._x000D_ - The four subgroups identified in the study showed …	- Children aged 18-50 months at baseline, with a mean age of 36.9 ± 7.6 months_x000D_ - 84 boys and 8 girls, with a female to male ratio of 1:9_x000D_ - Mean developmental age of 23.4 ± 6.8 months_x000D_ - Mean developmental quotient (DQ) of 0.64 ± 0.14_x000D_ - 58.7% were nonverbal, 31.5% used single words, and 9.8% used phrases_x000D_ - 49 children identified as PDD-NOS, 39 as Autistic Disorder…
341	Glauser, C. Wilkinson, L. Gabard-Durnam, Boin Choi, H. Tager-Flusberg, C. Nelson	Neural correlates of face processing associated with development of social communication in 12-month infants with familial risk of autism spectrum disorder	2022	- Compare Nc, N290, and P400 ERP responses to mother vs stranger faces at 12 months between low-risk, high-risk without ASD, and high-risk with ASD infants_x000D_ - Evaluate how the 12-month Nc, N290, and P400 ERP responses to mother vs stranger faces are associated with:_x000D_ - Early social communication skills at 12 months_x000D_ - Later social communication skills at 18 months	- Enrollment of high familial risk and low risk infants for ASD_x000D_ - Determination of final ASD outcome groups using the ADOS assessment and clinical diagnosis_x000D_ - Assessment of early social communication skills using the MSEL, MB-CDI, and CSBS-DP_x000D_ - Experimental task where infants viewed pictures of their mother and a similarly looking stranger_x000D_ - EEG recording and preproces…	- There were no significant differences in Nc, N290, or P400 ERP responses to mother vs. stranger faces between low-risk, high-risk without ASD, and high-risk with ASD groups._x000D_ - The Nc response was positively associated with expressive language in low-risk infants, while the P400 response was positively associated with concurrent language and future social skills in high-risk infants who l…	- Healthy infants with no major medical or neurological problems_x000D_ - Infants from English-speaking households_x000D_ - Infants divided into two groups based on familial risk for ASD (high risk and low risk)_x000D_ - Majority of participants were white with household incomes above $75,000_x000D_ - Significant difference in maternal education, with the high-risk groups (HR-NoASD and HR-ASD) ha…
342	Golob	Atypical sensory reactivity influences auditory attentional control in adults with autism spectrum disorders	2016	- Evaluate top-down and bottom-up attentional processes using auditory event-related potentials (ERPs)_x000D_ - Examine how these attentional processes vary with perceptual load_x000D_ - Examine how these attentional processes relate to sensory reactivity	- 25 participants, 22 with ASD and 23 controls, matched for age and IQ_x000D_ - Participants completed a sensory profile questionnaire_x000D_ - Participants performed an auditory oddball task with target, non-target, and distractor stimuli_x000D_ - EEG was recorded during the task_x000D_ - ERP analysis was used to measure early sensory processing (P50, N100), cognitive control (N200), and attenti…	- Participants with ASD and neurotypical controls performed similarly on an auditory target detection task, but differed in their sensory profiles._x000D_ - Neurotypical controls showed increased top-down attentional control under greater perceptual load, as measured by the P3b ERP component, but participants with ASD did not._x000D_ - Increased bottom-up attention, as measured by the P50 ERP com…	- 25 participants total_x000D_ - Participants with autism spectrum disorder (ASD) and neurotypical (control) participants_x000D_ - Mean age of 22.5 years for ASD group and 22.8 years for control group
343	Grossi, C. Olivieri, P. Buscema	Diagnosis of autism through EEG processed by advanced computational algorithms: A pilot study	2017	To assess how effectively the MS-ROM/I-FAST methodology can distinguish subjects with autism from typically developing subjects.	- 15 participants with ASD (13 males, 2 females, age 7-14 years) and 10 typically developing control participants (4 males, 6 females, age 7-12 years)_x000D_ - ASD participants were diagnosed using DSM-V criteria and the ADOS scale_x000D_ - 60 seconds of artifact-free EEG data was used as input_x000D_ - The MS-ROM/I-FAST algorithm was used to extract EEG features, the TWIST algorithm was used to …	- The machine learning system was able to accurately distinguish autistic cases from normal controls, with 100% accuracy using a training-testing protocol and 84-92.8% accuracy using a leave-one-out protocol._x000D_ - The machine learning system was able to identify features in the EEG data that were not related to the age of the subjects, but rather to the underlying brain disconnection signatur…	- 15 participants with autism spectrum disorder (ASD), 13 males and 2 females, aged 7-14 years (mean 10.4 years)_x000D_ - 10 typically developing participants, 4 males and 6 females, aged 7-12 years (mean 9.2 years)_x000D_ - ASD participants had a confirmed diagnosis according to DSM-V criteria and ADOS scale
344	Grujicic & Milovanovic	Electroencephalography in Assessment of Autism Spectrum Disorders: A Review	2021	1. To summarize recent literature on EEG findings in autism spectrum disorder (ASD)_x000D_ 2. To contribute to the understanding of the neurophysiology of ASD based on these EEG findings	-	- Epilepsy and epileptiform discharges have a high comorbidity with autism spectrum disorder, with prevalence rates ranging from 5-46% and up to 60% respectively._x000D_ - Quantitative EEG studies in ASD have found a "U-shaped" pattern of power abnormalities, with excess power in low and high frequency bands._x000D_ - These findings suggest a role of aberrant GABAergic transmission and excitation…	- Individuals with autism spectrum disorder (ASD)_x000D_ - Some with intellectual impairment, some without_x000D_ - Children and adults_x000D_ - Some with epilepsy, some without_x000D_ - Some with non-verbal ASD, some with verbal ASD
345	Gurau, W. Bosl, C. Newton	How Useful Is Electroencephalography in the Diagnosis of Autism Spectrum Disorders and the Delineation of Subtypes: A Systematic Review	2017	1. To evaluate the utility of EEG signal analysis methods (functional connectivity, spectral analysis, and information dynamics) in diagnosing ASD_x000D_ 2. To determine if EEG features can identify subtypes of ASD	- Conducting a literature search in 3 databases (PubMed, Embase, PsycInfo) using keywords related to ASD, EEG, and analysis methods_x000D_ - Applying inclusion criteria to select studies that used EEG and analyzed the signal using spectral analysis, functional connectivity, or information dynamics methods_x000D_ - Extracting relevant data from the selected studies using a standardized template co…	- The paper found significant differences in EEG between ASD and non-ASD subjects, but the results were highly variable and inconsistent, preventing any clear generalizations or conclusions about the diagnostic utility of these EEG analysis methods._x000D_ - The paper did not find enough evidence to evaluate the utility of EEG analysis methods in differentiating between ASD subtypes._x000D_ - Whi…	- Male adults_x000D_ - Younger participants (children and infants)_x000D_ - Participants at high risk of developing autism based on family history_x000D_ The paper also notes that some participants were taking medication, which may have influenced the results.
346	Haartsen, E. Jones, E. Orekhova, T. Charman, Mark H. Johnson, S. R. A. P. S. C. K. M. J. I. H. T. J. K. M. S. H. L. Baron-Cohen Bedford Blasi Bolton Chandler Cheung D, S. Baron-Cohen, R. Bedford, A. Blasi, P. Bolton, S. Chandler, C. Cheung, K. Davies, M. Elsabbagh, J. Fernandes, I. Gammer, H. Garwood, T. Gliga, J. Guiraud, K. Hudry, M. Liew, S. Lloyd-Fox, H. Maris, L. O'Hara, G. Pasco, A. Pickles…	Functional EEG connectivity in infants associates with later restricted and repetitive behaviours in autism; a replication study	2019	1) Replicate the previous finding that increased alpha EEG connectivity at 14 months is associated with later ASD diagnosis and dimensional variation in restricted and repetitive behaviors._x000D_ 2) Investigate whether the association between connectivity and restricted and repetitive behaviors is strongest for the circumscribed interests subdomain._x000D_ 3) Propose that abnormalities in fronta…	- Infants watched dynamic videos of spinning toys, a hand spinning toys, and women singing nursery rhymes while high-density EEG was recorded at 14 months of age._x000D_ - The Mullen Scales of Early Learning (MSEL) were administered at 14 and 36 months to assess developmental abilities._x000D_ - At 36 months, infants underwent a clinical assessment including the ADOS-2, ADI-R, VABS, and SCQ to de…	- The authors did not replicate their previous finding of increased alpha-band functional connectivity in infants later diagnosed with ASD._x000D_ - The authors did replicate their previous finding of an association between increased functional connectivity in fronto-central regions and later severity of restricted and repetitive behaviors in the ASD group._x000D_ - The authors found that the ass…	- 4 groups: low-risk (LR), high-risk typically developing (HR-TD), high-risk atypical (HR-Atyp), and high-risk with autism spectrum disorder (HR-ASD)_x000D_ - Groups were matched on age, but the HR-ASD group had a higher proportion of males compared to the LR and HR-TD groups_x000D_ - Age was correlated with functional connectivity in the HR-TD and HR-Atyp groups, but not the overall sample_x000D…
347	Hadoush, M. Alafeef, N. Almasri, E. Abdulhay	Resting-state EEG changes after bilateral anodal transcranial direct current stimulation over mirror neurons in children with autism spectrum disorders: A pilot study	2019	- To examine the effects of bilateral anodal transcranial direct current stimulation (tDCS) over mirror neurons on resting-state EEG in children with autism spectrum disorder (ASD)_x000D_ - To determine if this newly developed bilateral tDCS stimulation protocol can modulate the resting-state EEG in children with ASD	- Randomized controlled trial (RCT) design_x000D_ - Bilateral anodal transcranial direct current stimulation (tDCS) over mirror neuron regions (prefrontal cortex, dorsolateral prefrontal cortex, premotor, and primary motor areas)_x000D_ - Resting-state EEG as the outcome measure_x000D_ - Conducted in children with autism spectrum disorder (ASD)		- Children diagnosed with autism spectrum disorder (ASD)
348	Halliday, Samuel N. Vucic, Brianna Georges, Madison LaRoche, María Alejandra Mendoza Pardo, Liam O. Swiggard, Kaylee McDonald, Michelle Olofsson, Sahit N. Menon, Sunday M Francis, Lindsay M Oberman, Tonya White, Isabelle F. van der Velpen	Heterogeneity and convergence across seven neuroimaging modalities: a review of the autism spectrum disorder literature	2024	- To provide a narrative review of the key structural and functional differences in the neuroimaging profiles of autistic youth compared to typically developing youth across different neuroimaging modalities._x000D_ - To compare the findings across different neuroimaging modalities to identify converging patterns and highlight inconsistencies in ASD neuroimaging research.	- Relevant studies were identified by searching PubMed for key terms, with the most recent search on September 1, 2023_x000D_ - Original research papers were included if they used at least one of seven neuroimaging modalities (sMRI, fMRI, DTI, MRS, fNIRS, MEG, EEG) to compare autistic and typically developing youth under 18 years old, published from 2013-2023_x000D_ - Inclusion criteria also requ…	- There are significant differences in the neuroimaging profiles between autistic and typically developing youth, but there is also substantial heterogeneity in the findings._x000D_ - Results are inconsistent within individual neuroimaging modalities, even when comparing similar study populations and research designs. _x000D_ - There are some converging patterns across multiple neuroimaging modal…	- Children and adolescents, with the majority being between 0-10 years old_x000D_ - Both male and female participants, with a higher proportion of female participants overall_x000D_ - Inconsistent reporting and matching of IQ, with some studies excluding participants based on IQ thresholds and the ASD group having lower average IQ in a subset of studies_x000D_ - Majority of studies conducted in N…
349	Han, Guoqian Jiang, G. Ouyang, X. Li	A Multimodal Approach for Identifying Autism Spectrum Disorders in Children	2022	- Develop a multimodal framework that combines EEG and eye-tracking data to improve the identification of autism spectrum disorder (ASD) in children_x000D_ - Use a two-step deep learning approach to learn features from the EEG and eye-tracking data separately, and then fuse them to generate more informative and discriminative representations for ASD identification	- Multimodal approach combining electroencephalogram (EEG) and eye-tracking (ET) data_x000D_ - Two-step feature learning and fusion model using stacked denoising autoencoders (SDAE):_x000D_ 1. Separate SDAE models for feature learning from EEG and ET data_x000D_ 2. Third SDAE model for multimodal fusion of the learned features_x000D_ - The multimodal model was designed to capture the correlations…	- The proposed multimodal approach, which fuses EEG and eye-tracking data using a deep learning algorithm, outperformed unimodal methods and a simple feature-level fusion method in identifying autism spectrum disorder (ASD) in children._x000D_ - The study used a dataset of 40 ASD children and 50 typically developing children to evaluate their proposed multimodal identification model.	- 40 children with autism spectrum disorder (ASD)_x000D_ - 50 typically developing (TD) children
350	Hasenstab, A. Scheffler, D. Telesca, Catherine A. Sugar, S. Jeste, Charlotte DiStefano, D. Şentürk	A multi‐dimensional functional principal components analysis of EEG data	2017	- Develop a new statistical method, MD-FPCA, that can model the full complexity of ERP data without collapsing the functional, longitudinal, or electrode dimensions_x000D_ - Develop a two-stage FPCA decomposition that can model subject-level and electrode-level variations in the ERP data_x000D_ - Apply the new MD-FPCA method to an implicit learning study in autism research to gain insights into t…	1) The use of a multi-dimensional functional principal components analysis (MD-FPCA) to analyze the EEG data_x000D_ 2) The use of a meta-preprocessing step called MAP-ERP to increase the signal-to-noise ratio (SNR) without collapsing the longitudinal dimension_x000D_ 3) The separation of the total variation into subject-level and electrode-level components, and the subsequent two-stage functional…	- The ASD group showed a trend of positive concave condition differentiation across trials that was uniform across the ERP time, while the TD group exhibited a trend of negative differentiation across trials with much smaller magnitude._x000D_ - The timing of maximal condition differentiation differed between the ASD and TD groups, with the ASD group peaking around trial 35 and the TD group peaki…	- 2 to 5 year old children_x000D_ - 37 children with autism spectrum disorder (ASD)_x000D_ - 34 typically developing (TD) children
351	Hasenstab, Catherine A. Sugar, D. Telesca, S. Jeste, D. Şentürk	Robust functional clustering of ERP data with application to a study of implicit learning in autism.	2016	- Provide insights into the underlying mechanisms of autism spectrum disorder (ASD) through a better understanding of implicit learning_x000D_ - Identify subgroups within ASD and typically developing (TD) children with distinct implicit learning patterns_x000D_ - Develop a robust functional clustering algorithm to identify these subgroups	- Proposing a robust functional clustering (RFC) algorithm to identify subgroups within the ASD and typically developing (TD) groups based on their learning patterns._x000D_ - The RFC algorithm accounts for the known covariance heterogeneity in the ERP data due to data quality issues during the meta-preprocessing step._x000D_ - The RFC algorithm is designed to improve clustering accuracy even in …	- The proposed Robust Functional Clustering (RFC) algorithm outperforms simpler versions of functional clustering (SFC and FC) in identifying distinct learning patterns within the autism spectrum disorder (ASD) group, which displays greater covariance heterogeneity compared to the typically developing (TD) group._x000D_ - For the TD group, the simpler SFC algorithm yields similar results to RFC, …	- 2-5 year old children, both typically developing and with Autism Spectrum Disorder_x000D_ - Excluded 5 outlier subjects, 2 without data until trial 20 and 3 with amplitude differences more than 2 standard deviations from their group means
352	Heunis, T. Heunis, C. Aldrich, C. Aldrich, J. Peters, S. Jeste, M. Sahin, C. Scheffer, P. J. Vries	Recurrence quantification analysis of resting state EEG signals in autism spectrum disorder – a systematic methodological exploration of technical and demographic confounders in the search for biomarkers	2018	- Evaluate the robustness of recurrence quantification analysis (RQA) as a potential biomarker for ASD_x000D_ - Systematically explore technical and demographic confounders that may impact the RQA biomarker_x000D_ - Refine the RQA biomarker parameters_x000D_ - Evaluate the RQA biomarker against potential confounders like age, sex, and intellectual ability_x000D_ - Determine the accuracy, sensitiv…	The key methodological steps were: data acquisition and preprocessing, feature extraction using recurrence quantification analysis (RQA), parameter optimization, and classification using multiple algorithms.	- RQA of rsEEG was an accurate classifier of ASD in an age-matched sample, suggesting its potential as a biomarker for global screening in ASD._x000D_ - The study showed that technical challenges and demographic confounders can significantly impact the classification results, highlighting the importance of probing for these factors in future studies._x000D_ - The authors recommend validating the …	- 16 participants with autism spectrum disorder (ASD), mean age 4.06 years, 3:1 male to female ratio_x000D_ - 46 typically developing (TD) participants, mean age 7.94 years, 1:1.4 male to female ratio_x000D_ - Age, sex, and intellectual ability level (none, mild, severe, or unknown) known for each participant_x000D_ - ASD participants diagnosed by paediatric neurologists using DSM-IV-TR criteria,…
353	Hu, Guoqian Jiang, Junxia Han, Xiaoli Li, Ping Xie	Regional-Asymmetric Adaptive Graph Convolutional Neural Network for Diagnosis of Autism in Children With Resting-State EEG	2023	- Develop a new end-to-end deep learning-based method for diagnosing autism spectrum disorder (ASD) in children using resting-state EEG data_x000D_ - Incorporate insights from neuroscience research on brain connectivity and hemispheric asymmetry in autism into the design of the deep learning model_x000D_ - Evaluate the performance of the proposed RAGNN model on a dataset of resting-state EEG data…	- Used a Regional-asymmetric Adaptive Graph Convolutional Neural Network (RAGNN) model for ASD diagnosis from resting-state EEG data_x000D_ - The RAGNN model:_x000D_ - Utilized a hierarchical feature extraction and fusion process to learn spatiotemporal EEG features from different brain regions, hemispheres, and the global brain_x000D_ - Used a convolutional layer that spanned brain areas and hem…	- The proposed RAGNN model outperformed several existing deep learning methods for diagnosing autism spectrum disorder using resting-state EEG data._x000D_ - The RAGNN model utilizes a hierarchical feature extraction and fusion process to learn separable spatiotemporal EEG features from different brain regions, hemispheres, and the global brain._x000D_ - The RAGNN model employs adaptive graph con…	- Children with autism spectrum disorder (ASD)_x000D_ - Typically developing (TD) children
354	Huberty, V. Carter Leno, Stefon J R van Noordt, R. Bedford, A. Pickles, J. Desjardins, S. Webb, M. Elsabbagh	Association between spectral electroencephalography power and autism risk and diagnosis in early development	2021	- Examine the development of spectral power throughout the first 3 years of life as it relates to familial risk for ASD_x000D_ - Examine the development of spectral power throughout the first 3 years of life as it relates to ASD diagnostic outcome	- Use of the International Infant EEG Data Integration Platform (EEG-IP) which combined data from 432 unique infants across 3 contributing sites_x000D_ - Sample included 214 infants at high-risk (HR) for ASD and 183 infants at low-risk (LR) for ASD_x000D_ - EEG data collected using Electrical Geodesics NetStation software with 64-channel and 128-channel sensor nets_x000D_ - EEG data preprocessed …	- Infants at high familial risk for ASD showed lower absolute power across all frequency bands at 3 months compared to low-risk infants, but these differences converged by 36 months._x000D_ - The developmental trajectories of absolute power differed between high-risk and low-risk infants, with the high-risk group showing a steeper increase in power over time in several frequency bands._x000D_ - A…	- Infants aged 3-36 months_x000D_ - Some infants were at high risk (HR) for ASD due to having an older sibling with ASD, while others were at low risk (LR) with no family history of ASD_x000D_ - The sample included both males and females
355	Hudac, Anna Kresse, Benjamin Aaronson, Trent D DesChamps, S. Webb, R. Bernier	Modulation of mu attenuation to social stimuli in children and adults with 16p11.2 deletions and duplications	2015	- Evaluate group differences in mu attenuation between typical individuals, 16p11.2 deletion carriers, 16p11.2 duplication carriers, and individuals with idiopathic autism_x000D_ - Determine how patterns of mu attenuation change over the course of stimulus exposure for each group_x000D_ - Conduct post hoc comparisons to better characterize patterns of mu attenuation in the 16p11.2 CNV groups, con…	- Participant recruitment and characterization, including 12 deletion carriers, 12 duplication carriers, 8 individuals with idiopathic ASD, and 16 typical controls_x000D_ - Diagnostic and cognitive assessments, including the Autism Diagnostic Interview-Revised, Autism Diagnostic Observation Schedule, and IQ tests_x000D_ - Experimental task involving participants observing videos of social and non…	- Only the typical group exhibited the predicted pattern of greater mu attenuation for social motion compared to nonsocial motion, while both 16p11.2 CNV groups exhibited the opposite pattern._x000D_ - The ASD group did not discriminate between social and nonsocial motion conditions and demonstrated less mu attenuation compared to the typical and duplication carrier groups._x000D_ - Single-trial …	- Fluent English speakers with normal or corrected vision_x000D_ - Deletion and duplication carrier groups recruited through the Simons VIP Connect project, with the specific 16p11.2 deletion or duplication and no additional genetic disorders_x000D_ - ASD and typical control groups matched to CNV groups on age and verbal IQ_x000D_ - No differences in age between groups_x000D_ - ASD group had high…
356	Isaev, Samantha Major, M. Murias, K. Carpenter, D. Carlson, G. Sapiro, G. Dawson	Relative Average Look Duration and its Association with Neurophysiological Activity in Young Children with Autism Spectrum Disorder	2020	- Introduce a new measure of attentional preference (RALD) to social vs. nonsocial stimuli_x000D_ - Examine differences in ALD and RALD between ASD and TD children _x000D_ - Investigate the associations between looking behaviors (RALD) and neurophysiological activity (EEG) in ASD vs. TD children	- Three video stimuli were used: social (woman singing nursery rhymes), toys (dynamic toys), and bubbles (cascading bubbles)_x000D_ - EEG data was preprocessed using standard techniques including filtering, artifact removal, and channel interpolation_x000D_ - EEG data was analyzed by calculating relative power spectral density in four frequency bands (theta, alpha, beta1, beta2) across three scal…	- Children with ASD exhibited shorter average look durations to both social and nonsocial stimuli compared to TD children, with the most pronounced difference in the social condition._x000D_ - The relative average look duration (RALD) to social versus nonsocial stimuli was able to distinguish the ASD and TD groups, while the contrast between two nonsocial stimuli did not._x000D_ - The association…	- ASD group: 31 children (25 males, 6 females) between 39 and 71 months of age (mean = 53.3, SD = 10.5), with a mean full-scale IQ of 80.4 (SD = 21.9)_x000D_ - TD group: 31 children (14 males, 17 females) between 39 and 71 months of age (mean = 53.3, SD = 10.5), with a mean full-scale IQ of 114.3 (SD = 13.5)
357	Ja, T. Ortiz, M. Palau-Baduell, L. Martín-Muñoz, B. Salvadó-Salvadó, A. Valls-Santasusana, J. Perich-Alsina, I. Cristóbal, A. Fernández, F. Maestú, C. Dürsteler	Magnetoencephalographic pattern of epileptiform activity in children with early-onset autism spectrum disorders	2008	To provide further data around magnetoencephalographic (MEG) findings in early-onset autism spectrum disorders (ASD)	- Participants: 36 children (mean age 7 years) diagnosed with pervasive developmental disorders (PDD) according to DSM-IV and ICD-10 criteria_x000D_ - Neuroimaging: 3D MRI, simultaneous MEG-EEG recordings, and magnetic source imaging (MSI) fusion techniques_x000D_ - Use of anesthesia for non-cooperative patients_x000D_ - Analysis of MEG and EEG data to identify specific epileptiform abnormalities…	- All ASD children showed specific MEG abnormalities in the form of low amplitude spikes and waves, predominantly in the perisylvian regions._x000D_ - In Asperger's syndrome, the epileptiform spikes were mostly located in the right hemisphere, while no such lateralization was observed in other ASD patients._x000D_ - MEG epileptiform activity is frequently documented in children with early-onset A…	- 22 children with autistic disorder_x000D_ - 9 children with Asperger's syndrome_x000D_ - 5 children with pervasive developmental disorder not otherwise specified (PDD-NOS)_x000D_ - 11 children with mild to moderate autistic disorder_x000D_ - 11 children with severe autistic disorder
358	Jaime, Camilla M. McMahon, Bridget C. Davidson, Lisa C. Newell, P. Mundy, H. Henderson	Brief Report: Reduced Temporal-Central EEG Alpha Coherence During Joint Attention Perception in Adolescents with Autism Spectrum Disorder	2016	- To examine differences in cortical connectivity during joint attention between adolescents with autism spectrum disorder (ASD) and typically developing adolescents_x000D_ - To investigate whether typically developing adolescents, but not adolescents with ASD, would show greater EEG coherence during incongruent relative to congruent joint attention perception	- Participants: 16 adolescents with ASD and 17 typically developing adolescents, matched on age, IQ, and gender_x000D_ - Diagnostic assessment: Participants in the ASD group had a prior diagnosis verified using the ADOS and SCQ_x000D_ - Social cognitive measure: Participants completed the Reading the Mind in the Eyes Test_x000D_ - EEG data acquisition: Participants wore a 128-channel EEG net and …	- Adolescents with ASD showed reduced right hemisphere temporal-central alpha coherence compared to typically developing adolescents._x000D_ - Greater right temporal-central alpha coherence during joint attention was positively associated with social cognitive performance in typical development but not in ASD._x000D_ - Adolescents with ASD displayed higher alpha power compared to typically develo…	- High-functioning adolescents with ASD, with a Verbal Comprehension Index of 70 or higher on the WISC-IV_x000D_ - Typically developing adolescents_x000D_ - The groups were matched on age, performance IQ, verbal IQ, and gender distribution_x000D_ - The final sample consisted of 33 adolescents total, with 16 in the ASD group and 17 in the typically developing group
359	Jamal, Saptarshi Das, Ioana-Anastasia Oprescu, K. Maharatna, F. Apicella, F. Sicca	Classification of autism spectrum disorder using supervised learning of brain connectivity measures extracted from synchrostates	2014	- To investigate the presence of autism using functional brain connectivity measures derived from EEG of children during face perception tasks.	1) Obtaining phase synchronized patterns (synchrostates) from 128-channel EEG data for ASD and typical children_x000D_ 2) Using 12 subjects in each group (ASD and typical) and having them process fearful, happy, and neutral faces_x000D_ 3) Extracting brain connectivity features from the minimal and maximal occurring synchrostates_x000D_ 4) Using discriminant analysis and support vector machines w…	- The proposed method of using complex network measures derived from EEG synchrostates can classify autism spectrum disorder (ASD) and typical children with 94.7% accuracy, 85.7% sensitivity, and 100% specificity._x000D_ - This classification accuracy outperforms other contemporary research results._x000D_ - The effectiveness of the method suggests it can be used on a larger population to validat…	- Children aged 6-13 years_x000D_ - 12 children with autism spectrum disorder (ASD)_x000D_ - 12 healthy control children_x000D_ - Mean age of 10.2 years for ASD group, 9.7 years for control group
360	Jeste, J. Frohlich, S. Loo	Electrophysiological biomarkers of diagnosis and outcome in neurodevelopmental disorders.	2015	1) Identify and validate electrophysiological (EEG) biomarkers that can guide diagnosis of neurodevelopmental disorders like ADHD and ASD_x000D_ 2) Identify and validate EEG biomarkers that can predict developmental outcomes in ADHD and ASD_x000D_ 3) Identify and validate EEG biomarkers that can monitor treatment response in ADHD and ASD		- EEG serves as an ideal biomarker for informing diagnosis, prediction of risk, and treatment monitoring in neurodevelopmental disorders._x000D_ - The diagnostic utility of the theta-beta ratio (TBR) as an EEG biomarker for ADHD has been called into question by recent studies._x000D_ - Given the heterogeneity in ADHD and ASD, a multivariate biomarker is more likely to capture the variance than a …	- Heterogeneous populations with a range of genetic and environmental factors contributing to ASD and ADHD_x000D_ - Span different developmental stages, from early childhood through adolescence_x000D_ - Include both verbal and nonverbal individuals, with a range of language and cognitive abilities
361	Jiang, Runyang He, Yuqin Li, Chanlin Yi, Yueheng Peng, Dezhong Yao, Yuping Wang, Fali Li, Peng Xu, Yingxue Yang	Predicting the long-term after-effects of rTMS in autism spectrum disorder using temporal variability analysis of scalp EEG	2022	1. To investigate the temporal variability in the resting-state electroencephalogram (EEG) of ASD patients_x000D_ 2. To evaluate the nonlinear complexity of related time-varying networks using fuzzy entropy_x000D_ 3. To determine if changes in variability network properties can predict the long-term efficacy of rTMS treatment for ASD	- Resting-state EEG recordings from ASD patients_x000D_ - Analysis of temporal variability and nonlinear complexity of brain networks using fuzzy entropy_x000D_ - 3-week rTMS treatment intervention in ASD patients_x000D_ - Examination of the effects of rTMS on temporal variability of brain networks and clinical symptoms_x000D_ - Investigation of the relationship between changes in brain network v…	- The study found increased temporal variability in the resting-state brain networks of ASD patients, which was reduced by 3 weeks of rTMS treatment, and this reduction was associated with improvements in ASD symptoms._x000D_ - The changes in the temporal variability properties of the brain networks were correlated with clinical improvements, and could potentially be used as biomarkers to predict…	- Individuals with autism spectrum disorder (ASD)
362	Jones, Geraldine Dawson, Jean Kelly, Annette Estes, S. Webb	Parent‐delivered early intervention in infants at risk for ASD: Effects on electrophysiological and habituation measures of social attention	2017	1) Conduct a randomized clinical trial of a parent-mediated intervention (PFR) for infants at high risk for ASD, with the intervention delivered between 9-11 months._x000D_ 2) Assess the effects of the PFR intervention on social attention at 12 months (primary endpoint) and 18 months (to assess maintenance).	- High-risk infants with an older sibling with ASD and low-risk control infants were enrolled_x000D_ - High-risk infants were randomly assigned to receive the PFR intervention or assessment and monitoring only_x000D_ - The PFR intervention involved 10 weekly in-home visits by a trained provider, focusing on promoting parental responsivity_x000D_ - Infants were assessed at 6, 12, and 18 months on …	- Infants who received the parent-delivered early intervention showed improvements in neurocognitive metrics of social attention, including greater reduction in habituation times to faces versus objects, increased frontal EEG theta power, and more comparable neural responses to faces and objects._x000D_ - These effects were observed at 12 months and some were maintained at 18 months.	- Infants with an older sibling with ASD (high-risk group)_x000D_ - Infants with no family history of ASD (low-risk group)_x000D_ - No differences in sex, Hispanic ethnicity, or race between high-risk and low-risk groups_x000D_ - No differences in adaptive and cognitive skills or emerging autism symptoms between high-risk and low-risk groups at baseline (6 months)
363	Kala, Max J Rolison, Dominic A. Trevisan, A. Naples, K. Pelphrey, P. Ventola, J. McPartland	Brief Report: Preliminary Evidence of the N170 as a Biomarker of Response to Treatment in Autism Spectrum Disorder	2021	- To explore the potential utility of N170 latency as an index of treatment response in children with autism spectrum disorder (ASD)_x000D_ - To address limitations of prior research by:_x000D_ 1. Collecting pre- and post-test data to allow intra-individual comparisons_x000D_ 2. Administering an individualized, intensive 16-week social communication intervention (pivotal response treatment)_x000D…	- Participants: 7 children with ASD, 3 in a waitlist control and 5 in a follow-up condition_x000D_ - Intervention: 16-week course of Pivotal Response Treatment (PRT) targeting social communication skills_x000D_ - EEG data collection: At 4 time points (waitlist, pre-treatment, post-treatment, follow-up)_x000D_ - EEG paradigm: Viewing computer-generated faces with neutral and fearful expressions_x0…	- Significant reductions in N170 latency to faces were observed following 16 weeks of PRT intervention._x000D_ - Change in N170 latency was not observed in the waitlist-control condition._x000D_ - The changes in N170 latency were specific to face processing and not observed in low-level visual processing as measured by the P100.	- 7 children with ASD_x000D_ - Ages 4-7 years old_x000D_ - Met diagnostic criteria for ASD_x000D_ - IQ scores above 70
364	Kang, Xiaoya Han, Jiajia Song, Zikang Niu, Xiaoli Li	The identification of children with autism spectrum disorder by SVM approach on EEG and eye-tracking data	2020	1. To use EEG and eye-tracking data as input features to a machine learning (SVM) approach to identify children with autism spectrum disorder (ASD)._x000D_ 2. To evaluate whether this combined EEG and eye-tracking approach can be a useful tool for the identification and diagnosis of children with ASD.	- Enrolled 97 children aged 3-6 years old_x000D_ - Recorded resting-state EEG data and had children perform eye-tracking tests while viewing face stimuli_x000D_ - Analyzed the EEG data using power spectrum analysis and the eye-tracking data by selecting areas of interest (AOI)_x000D_ - Used the MRMR feature selection method and SVM classifiers to classify autistic versus typically developing chil…	- Classification accuracy of 85.44% and AUC of 0.93 was achieved by combining EEG and eye-tracking data as input to an SVM classifier._x000D_ - The combined EEG and eye-tracking machine learning approach may be a useful tool for identifying children with autism spectrum disorder and could help with the diagnostic process.	- 97 children aged 3 to 6 years old_x000D_ - Diverse racial backgrounds, as they performed eye-tracking tests on own-race and other-race stranger faces
365	Kayarian, A. Jannati, A. Rotenberg, E. Santarnecchi	Targeting Gamma‐Related Pathophysiology in Autism Spectrum Disorder Using Transcranial Electrical Stimulation: Opportunities and Challenges	2020	- Discuss gamma-related alterations in the pathophysiology of autism spectrum disorder (ASD)_x000D_ - Explore potential interventions that can enhance gamma oscillations in ASD patients_x000D_ - Argue that transcranial electrical stimulation to entrain gamma oscillations is a promising method to study and mitigate gamma alterations in ASD		- Alterations in gamma-frequency brain oscillations, linked to dysfunctions in inhibitory interneuron signaling, are observed in individuals with ASD._x000D_ - Interventions that can enhance gamma oscillations, such as transcranial electrical stimulation (tES), are promising methods to study and mitigate the gamma alterations observed in ASD._x000D_ - tES modalities that can entrain gamma oscilla…
366	Kirkovski, N. Rogasch, T. Saeki, B. Fitzgibbon, P. Enticott, P. Fitzgerald	A combined TMS-EEG investigation of autism spectrum disorder	2017	- Investigate the neuropathophysiology of autism spectrum disorder (ASD) using a combined TMS-EEG approach_x000D_ - Directly investigate the role of biological sex in the neuropathophysiology of ASD	-
367	Lauttia, T. Helminen, J. Leppänen, Santeri Yrttiaho, K. Eriksson, J. Hietanen, A. Kylliäinen	Atypical Pattern of Frontal EEG Asymmetry for Direct Gaze in Young Children with Autism Spectrum Disorder	2019	- To investigate whether children with severe ASD and intellectual disability (ID) show smaller approach-related frontal EEG activity in response to direct gaze compared to downcast gaze, unlike typically developing (TD) children and children with ID without ASD._x000D_ - To control for the effects of general developmental delay by including a group of children with ID without ASD as an additiona…	- Participants: 20 children with ASD, 17 children with ID without ASD, and 19 typically developing children, all between 3-6 years old_x000D_ - Stimuli: Videos of faces with direct or downcast gaze, and videos of cars with front or back view, with an initial static phase followed by a dynamic approach phase_x000D_ - Procedure: Participants viewed the videos while their frontal EEG activity was re…	- In typically developing children, direct gaze elicited greater approach-related frontal brain activity compared to downcast gaze._x000D_ - In children with autism spectrum disorder, the pattern was reversed, with downcast gaze eliciting greater approach-related frontal activity compared to direct gaze._x000D_ - Children with intellectual disability without autism spectrum disorder did not show …	- 20 children with autism spectrum disorder (ASD)_x000D_ - 17 children with intellectual disability (ID) without ASD _x000D_ - 19 typically developing (TD) children_x000D_ - All children were between 3 and 6 years of age_x000D_ - The ASD and ID groups were matched on developmental age, chronological age, and sex_x000D_ - The TD children were matched to the ASD group on chronological age and sex_x…
368	Li, Ricarda F Weiland, Ivana Konvalinka, H. Mansvelder, T. Andersen, D. Smit, S. Begeer, K. Linkenkaer-Hansen	Intellectually able adults with autism spectrum disorder show typical resting-state EEG activity	2022	- Investigate whether resting-state EEG can serve as a biomarker for ASD diagnosis_x000D_ - Determine if resting-state EEG features and machine learning models can be used to classify individuals with ASD from a non-autistic comparison group_x000D_ - Comprehensively characterize a large number of EEG features to explore their potential as ASD biomarkers	- Participants were recruited from the Netherlands Autism Register, with a clinical diagnosis of ASD confirmed by professionals_x000D_ - 5 minutes of eyes-closed resting-state EEG was recorded using a 64-channel system_x000D_ - EEG data was preprocessed, including filtering, artifact rejection, and re-referencing_x000D_ - Cortical current estimates were obtained using L2 minimum norm source local…	- No significant differences in resting-state EEG features were found between the ASD and non-autistic comparison groups._x000D_ - Machine learning models could only classify ASD vs non-autistic participants slightly better than chance, indicating a lack of robust EEG-based biomarkers for ASD._x000D_ - The high heterogeneity in ASD may have prevented the detection of subtle electrophysiological d…	- Adults aged 18-55 years_x000D_ - Clinical diagnosis of ASD, Asperger's syndrome, or related conditions_x000D_ - Intellectually able, often employed, and well-educated_x000D_ - 53% of ASD participants had paid employment, 41% were married/in a relationship, 7% lived with parents/in residential care_x000D_ - 57% of ASD participants and 54% of non-autistic participants were female, higher than the…
369	Li, Xiaoli Kong, Linlin Sun, Xu Chen, Gaoxiang Ouyang, Xiaoli Li, Shengyong Chen	Identification of autism spectrum disorder based on electroencephalography: A systematic review	2024	1. Review the use of EEG-based methods, including traditional machine learning and deep learning approaches, for identifying/diagnosing autism spectrum disorder (ASD)._x000D_ 2. Discuss the merits and potential pitfalls of these EEG-based ASD identification methods._x000D_ 3. Highlight the challenges and opportunities in developing more effective and efficient automated methods for ASD diagnosis …	- EEG data collection: The study used electroencephalography (EEG) to record changes in brain spontaneous potential activity._x000D_ - EEG data analysis: The study analyzed EEG data to detect abnormal synchronous neuronal activity associated with ASD._x000D_ - Comparison of methods: The study reviewed and compared traditional machine learning and deep learning approaches for EEG-based ASD identif…	- The paper provides a comprehensive review of using EEG-based methods, both traditional machine learning and deep learning, for identifying autism spectrum disorder (ASD)._x000D_ - The paper highlights the challenges and opportunities in developing more effective and efficient EEG-based methods for automated ASD diagnosis.	- Individuals with Autism Spectrum Disorder (ASD), a neurodevelopmental disorder_x000D_ - Children, as ASD is typically diagnosed in childhood
370	Maharatna, K., & Billeci, L.	Linear and nonlinear analysis of intrinsic mode function after facial stimuli presentation in children with autism spectrum disorder	2021	- Determine if a combination of linear and nonlinear features can effectively classify ASD and typically developing (TD) children_x000D_ - Identify which intrinsic mode function (IMF) component best reveals ASD brain abnormalities and its underlying frequency_x000D_ - Determine which facial expression stimulus (happy, fearful, neutral) elicits the best discrimination between ASD and TD children	- EEG data collection from 24 ASD and TD children during emotional face expression tasks_x000D_ - Selection of 8 channels in the fusiform gyrus region_x000D_ - Computation of nonlinear (sample entropy) and linear (max, min, std) features from MEMD-decomposed EEG signals_x000D_ - Statistical analysis to identify significant features_x000D_ - Scalar feature selection and classification using DA, SV…	- The study found a general impairment in recognizing positive emotional facial expressions (happy faces) in children with ASD compared to TD children._x000D_ - EEG complexity in the alpha and theta frequency bands, and linear features in the delta band may be considered biomarkers for detecting ASD in children._x000D_ - The proposed framework combining linear and nonlinear analysis of EEG signal…	- 24 children total, 12 with ASD and 12 typically developing_x000D_ - Age range: 6-13 years_x000D_ - Mean age: 10.2 years for ASD group, 9.7 years for TD group
371	Maharatna, K., & Das, S.	Classification of Autism Spectrum Disorder From EEG-Based Functional Brain Connectivity Analysis	2021	- Design a machine learning framework to classify children with ASD using PLV-based task-dependent brain connectivity and graph-theoretic measures_x000D_ - Identify the most discriminating graph-theoretic features to use as inputs for the classification model_x000D_ - Determine the association between EEG frequency bands and dysfunction in brain connectivity in children with ASD	1. EEG data collection from 12 ASD and 12 TD children during face perception tasks_x000D_ 2. Preprocessing of EEG data including segmentation, filtering into frequency bands, and artifact removal_x000D_ 3. Calculation of phase-locking value (PLV) connectivity matrices between EEG channels_x000D_ 4. Extraction of graph theory metrics (transitivity, global efficiency, radius, diameter, characterist…	- The study achieved high classification accuracy, sensitivity, and specificity (up to 95.8% accuracy, 100% sensitivity, and 92% specificity) in distinguishing between ASD and TD children using a combination of graph-theoretic features derived from EEG data, particularly in the theta and alpha frequency bands._x000D_ - Significant differences between the ASD and TD groups were observed in the the…	- 12 children with ASD (7 boys, 5 girls) with a mean age of 10.2 years (range 6-13 years)_x000D_ - 12 typically developing (TD) children (7 boys, 5 girls) with a mean age of 9.7 years (range 6-13 years)
372	Mahmud, T., & Wang, M.	Computational Model of Functional Connectivity Distance Predicts Neural Alterations	2024	- Design a quantitative data-driven model for identifying altered connectivity in ASD and epilepsy (E) conditions based on brain connectivity parameters_x000D_ - Propose a multivariate visibility graph (VG)-based computational model of functional connectivity (FC) distance to analyze multichannel brain signals_x000D_ - Provide a probability density-based delay metric to reflect connection variati…	- Constructing a multiplex brain network using multivariate visibility graphs and Euclidean distance_x000D_ - Analyzing the topological properties of the brain networks, including global efficiency, modularity, small-worldness, and betweenness centrality_x000D_ - Developing a probabilistic model to simulate how variations in connection distance can affect the brain network topology	- Individuals with ASD have a higher delay and more short-distance connections compared to TD individuals._x000D_ - Individuals with epilepsy (E) have a lower delay and more long-distance connections compared to both ASD and TD individuals._x000D_ - Individuals with ASD and E show significant overlap in short-distance connections within the temporal lobe.	- 34 participants with ASD, aged 7-20 years (mean 13.26 years)_x000D_ - 34 participants with epilepsy (E), aged 8-20 years (mean 14.21 years) _x000D_ - 32 typically developing (TD) participants, aged 6-19 years (mean 12.82 years)_x000D_ - All participants had similar IQ levels, as measured by the Malin's Intelligence Scale for Indian Children (MISIC)
373	Mash, M. Reiter, A. Linke, J. Townsend, R. Müller	Multimodal approaches to functional connectivity in autism spectrum disorders: An integrative perspective	2018	1) Critically evaluate existing theories of functional connectivity in autism_x000D_ 2) Explain the neurophysiological basis of different neuroimaging modalities and how they relate to each other_x000D_ 3) Discuss methods for integrating multimodal neuroimaging data and how they could be applied to autism research	-	- The literature on functional connectivity in autism spectrum disorders (ASDs) has been largely inconsistent, with mixed and conflicting reports of hypo- and hyper-connectivity, partly due to differences between various neuroimaging modalities._x000D_ - Multimodal integration of fMRI, EEG, and MEG data is critical in resolving discrepancies in the literature and working toward a unifying framewo…	- Individuals with autism spectrum disorders_x000D_ - Likely school-aged children, though the exact age range is not specified_x000D_ - Limited age range, with few studies including very young children or older adults
374	Maxwell, Michele E. Villalobos, R. Schultz, B. Herpertz-Dahlmann, K. Konrad, G. Kohls	Atypical Laterality of Resting Gamma Oscillations in Autism Spectrum Disorders	2015	1. Investigate differences in resting gamma power across multiple brain regions between individuals with ASD and typically developing controls._x000D_ 2. Explore the association between resting gamma power and ASD symptom severity as measured by the Social Responsiveness Scale (SRS).	- Participants: 15 males with ASD (14 Asperger, 1 high-functioning autism) and 18 typically developing male controls, aged 9-18 years and right-handed._x000D_ - Diagnostic assessment: ASD participants diagnosed by clinicians using ICD-10 and DSM-IV criteria, with ADOS-G and ADI-R confirmation; TDC group underwent psychiatric examination to rule out psychopathology._x000D_ - EEG recording: 3 minut…	- Children with ASD showed reduced resting gamma power in the right lateral brain region compared to typically developing controls._x000D_ - There was a negative correlation between resting gamma power in the right lateral region and scores on the Social Responsiveness Scale, which measures ASD symptom severity.	- 15 male participants diagnosed with ASD (14 with Asperger syndrome, 1 with high-functioning autism)_x000D_ - 18 typically developing male control participants_x000D_ - All participants were between 9 and 18 years old_x000D_ - All participants were right-handed_x000D_ - All participants had an IQ of 80 or higher_x000D_ - The ASD and control groups were matched on age, IQ, and handedness_x000D_ -…
375	McEvoy, K., & Jeste, S.	Resting State EEG Serves As A Promising Biomarker Of Cognitive And Language Function In Young Children With ASD. (P7.340)	2014	1) To determine if resting state EEG can differentiate children with ASD from typically developing children_x000D_ 2) To determine if resting state EEG patterns correlate with cognitive and language abilities in children with ASD	- EEG recordings using a 128-electrode system while participants watched a video_x000D_ - Analysis of EEG data with and without segments containing eye movement and muscle activity artifacts_x000D_ - Fourier transform of EEG data to calculate power in theta (5-8 Hz), alpha (8-13 Hz), and gamma (30-50 Hz) frequency bands_x000D_ - Cognitive assessment using the Mullen Scales of Early Learning	- Children with ASD had significantly lower cognitive and language abilities compared to typically developing controls._x000D_ - Resting state EEG patterns differed between ASD and control groups, with the ASD group showing lower gamma and alpha power, but higher theta power in certain brain regions._x000D_ - Within the ASD group, higher frontal theta power was associated with poorer cognitive an…	- 48 children with autism spectrum disorder (ASD)_x000D_ - 69 typically developing (TD) control children_x000D_ - Average age of 50 months (around 4 years old)_x000D_ - Children with ASD had lower cognitive and language abilities compared to TD controls
376	McPartland, J., Dawson, G., Webb, S. J., Panagiotides, H., & Carver, L. J.	Event‐related brain potentials reveal anomalies in temporal processing of faces in autism spectrum disorder	2004	- To examine temporal characteristics of face processing in autism using the N170 ERP component - To assess whether individuals with autism show sensitivity to face inversion as indexed by the N170 - To examine patterns of cortical specialization for face processing in autism - To explore relationships between neural speed of face processing and face recognition performance	- High-density ERP recordings using 128-channel Geodesic sensor net - Visual stimuli: 60 upright faces, 60 inverted faces, 60 furniture items, 30 butterflies (targets) - N170 component analysis (142-230 ms post-stimulus) at lateral posterior scalp electrodes - Wechsler Memory Scale-III Faces Subtest for behavioral face recognition assessment - Repeated measures ANOVA with group (ASD/TD) as betwee…	- ASD participants exhibited significantly longer N170 latencies to faces (~18 ms longer) but not to objects compared to TD controls - TD participants showed robust face inversion effect (11 ms longer latencies for inverted faces); ASD participants showed minimal effect (3 ms) - In ASD, slower left hemisphere N170 latency correlated with better face recognition (r = -0.73 to -0.84) - Suggestive e…	- ASD group: 9 participants (8M/1F), age range 15.1-42.5 years (mean 21.2±8.3), mean Performance IQ 103.6±17.0, DSM-IV diagnoses (3 Autistic Disorder, 6 Asperger Syndrome), 8 Caucasian/1 Other, 7 right-handed/2 left-handed; TD group: 14 participants (13M/1F), age range 16.4-37.7 years (mean 24.6±6.3), mean Performance IQ 106.6±15.1, 11 Caucasian/3 Other, 14 right-handed; Groups matched on age, se…
377	McPartland, M. Crowley, Danielle R Perszyk, A. Naples, Cora E. Mukerji, Jia Wu, Peter J. Molfese, Danielle Z. Bolling, K. Pelphrey, L. Mayes	Temporal dynamics reveal atypical brain response to social exclusion in autism	2011	- To investigate the temporal dynamics of neural responses to social exclusion in children with ASD using event-related potentials (ERPs)_x000D_ - To examine how these neural responses relate to self-reported distress in children with ASD_x000D_ - To evaluate several hypotheses about how the neural responses of children with ASD might differ from typical children, in terms of both early attention…	- Participants: 20 individuals with ASD and 34 typically developing children, matched for age and IQ, with exclusion criteria for both groups_x000D_ - Experimental paradigm: Participants played a computerized game of Cyberball, which involved a fair play phase followed by an exclusion phase, while EEG was recorded_x000D_ - EEG recording and analysis: EEG was recorded from 128 electrodes and analy…	- Children with ASD and typically developing children reported similar levels of distress in response to social exclusion._x000D_ - However, children with ASD showed a distinct pattern of brain activity in response to social exclusion, with reduced engagement of attentional resources as evidenced by reduced amplitude of the early P2 component._x000D_ - This suggests that children with ASD may exp…	- 20 individuals with ASD and 34 typically developing children_x000D_ - Participants with ASD had a pre-existing diagnosis and met criteria for ASD on the ADI-R, ADOS, and DSM-IV-TR_x000D_ - Participants were matched on age (Typical: 8-15 years, M=11.0; ASD: 5-15 years, M=10.2) and IQ (Typical: 91-122, M=108.8; ASD: 80-132, M=102.4)_x000D_ - 20 ASD participants and 16 typical participants were ma…
378	McPartland, Raphael Bernier, M. South	Realizing the Translational Promise of Psychophysiological Research in ASD	2014	- To discuss the contributions of psychophysiological research to the scientific understanding of autism spectrum disorder (ASD)_x000D_ - To highlight the wide application and utility of psychophysiological methodologies for creating innovative, insightful, and practically informative science related to ASD	-	- Psychophysiological research has the potential to provide important insights into the biological basis of ASD, improve clinical understanding of the disorder, and guide the development and evaluation of interventions._x000D_ - The special issue covers a wide range of psychophysiological methods that have been applied to study various aspects of ASD, including social perception, sensory processi…	- Infants aged 6-10 months, some of whom were at risk for ASD_x000D_ - Infant siblings of children with ASD_x000D_ - Individuals with ASD and ADHD
379	McVoy, S. Lytle, E. Fulchiero, Michelle E Aebi, Olunfunke Adeleye, M. Sajatovic	A systematic review of quantitative EEG as a possible biomarker in child psychiatric disorders	2019	- To systematically review the existing literature on the use of quantitative EEG (qEEG) as a potential biomarker for psychiatric disorders in children and adolescents_x000D_ - To assess the potential of qEEG as both a diagnostic tool and a measure of treatment response in various child psychiatric disorders	- Systematic review of published studies that used quantitative EEG (qEEG) in youth with psychiatric illness between 1996 and 2017_x000D_ - Comprehensive database search of CINAHL, PubMed, and Cochrane using keywords related to various psychiatric disorders_x000D_ - 33 studies meeting final inclusion criteria, with a total of 2268 youth aged 4-18 years_x000D_ - The included studies primarily focu…	- Higher theta/beta ratio in the EEG may be a potential biomarker for ADHD in children._x000D_ - Decreased coherence in the EEG is a consistent finding in children with autism spectrum disorder (ASD) compared to healthy controls._x000D_ - Children with major depressive disorder (MDD) show lower temporal and interhemispheric coherence in their sleep EEGs compared to healthy controls.	- Youth aged 4-18 years old_x000D_ - Participants had various psychiatric disorders, including depression, anxiety, ADHD, autism spectrum disorder, eating disorders, conduct disorder, substance use, schizophrenia, PTSD, and panic disorder
380	Milne, E., Scope, A., Pascalis,	Independent Component Analysis Reveals Atypical Electroencephalographic Activity During Visual Perception in Individuals with Autism	2009	- To investigate the neural correlates of visual perception in individuals with and without autism spectrum disorder (ASD)_x000D_ - To carry out a detailed analysis of the dynamic brain processes elicited by perception of a simple visual stimulus (Gabor patches)_x000D_ - To compare visual evoked potentials and stimulus-induced changes in alpha and gamma frequency bands of independent components b…	- Between-subjects design comparing 20 individuals with ASD to 20 control subjects_x000D_ - Used Gabor patches with varying spatial frequencies as visual stimuli_x000D_ - Measured visual evoked potentials and changes in alpha and gamma frequency bands_x000D_ - Decomposed EEG data into independent components using ICA	- Individuals with ASD showed reduced modulation of alpha and gamma band power by spatial frequency and reduced time to peak alpha power in visual cortex regions during visual perception._x000D_ - Individuals with ASD showed increased alpha band power in the cingulate cortex during visual perception, while parietal cortex processing did not differ between groups._x000D_ - Individuals with ASD exh…	- 20 individuals with autism spectrum disorder (ASD)_x000D_ - 20 control subjects (without ASD)_x000D_ - Total of 40 participants
381	Murias, S. Webb, J. Greenson, G. Dawson	Resting State Cortical Connectivity Reflected in EEG Coherence in Individuals With Autism	2007	- Assess functional connectivity using EEG coherence in adults with ASD compared to controls_x000D_ - Examine patterns of over-connectivity and under-connectivity in ASD at different spatial and temporal scales during resting state	- EEG data was collected from 124 electrodes in an eyes-closed resting state_x000D_ - EEG was preprocessed by filtering, artifact removal, and re-referencing to the average of all electrodes_x000D_ - Spectral analysis was performed using Fourier transforms to compute EEG coherence between electrode pairs_x000D_ - Statistical analysis used a bootstrap resampling approach to test for group differen…	- Increased coherence (suggesting over-connectivity) in the theta frequency range (3-6 Hz), particularly in left frontal and temporal regions of individuals with autism spectrum disorder (ASD)._x000D_ - Decreased coherence (suggesting under-connectivity) in the lower alpha frequency range (8-10 Hz), especially within frontal regions and between frontal and other scalp regions in individuals with …	- 18 male adults with autism spectrum disorder (ASD)_x000D_ - 18 male control adults_x000D_ - All participants had IQ scores above 80_x000D_ - Participants with ASD were diagnosed using standardized diagnostic interviews and clinical assessments based on DSM-IV criteria
382	Murias, Samantha Major, S. Compton, Jessica Buttinger, Jessica M Sun, J. Kurtzberg, G. Dawson	Electrophysiological Biomarkers Predict Clinical Improvement in an Open‐Label Trial Assessing Efficacy of Autologous Umbilical Cord Blood for Treatment of Autism	2018	1. To explore whether EEG measures of theta, alpha, and beta power change over 12 months following treatment with autologous umbilical cord blood._x000D_ 2. To examine whether baseline EEG characteristics predict improvements in social communication and language outcomes.	This was a phase I, single-center, open-label trial of a single intravenous infusion of autologous umbilical cord blood in 25 children with autism spectrum disorder (ASD) between the ages of 2 and 6. All participants had to have an available autologous umbilical cord blood unit that met certain criteria for total nucleated cell count, sterility, and infectious disease testing. On the day of infus…	- Significant changes in EEG spectral characteristics were found by 12 months post-infusion, characterized by increased alpha and beta power and decreased theta power._x000D_ - Higher baseline posterior EEG beta power was associated with greater improvement in social communication symptoms, suggesting EEG beta power could be used as a biomarker to predict treatment response.	- Children aged 2-6 years with a confirmed diagnosis of autism spectrum disorder (ASD)_x000D_ - Had a qualified banked autologous umbilical cord blood unit_x000D_ - Received a single intravenous infusion of their own autologous umbilical cord blood_x000D_ - Followed up at 6 and 12 months after the infusion
383	Murphy, John J. Foxe, Joanna B. Peters, S. Molholm	Susceptibility to Distraction in Autism Spectrum Disorder: Probing the Integrity of Oscillatory Alpha‐Band Suppression Mechanisms	2014	- Evaluate the integrity of alpha-band suppression mechanisms in ASD during an intersensory attention task_x000D_ - Assess strategic deployment of alpha power modulation in ASD vs TD children and relate it to behavioral measures of distractibility_x000D_ - Examine these processes in children/adolescents aged 9-16 years	- Participants: 20 ASD and 20 TD children/adolescents matched on age and nonverbal IQ_x000D_ - Experimental task: Cued intersensory attention task with unisensory and bisensory stimuli_x000D_ - EEG recording and analysis: High-density EEG with analysis focused on alpha-band oscillations	- Individuals with ASD showed no task-dependent modulation of alpha-band oscillatory activity, unlike TD controls._x000D_ - The ASD group showed significant interference from task-irrelevant sensory information, while the TD group did not._x000D_ - The degree of task-dependent alpha modulation in the ASD group was positively correlated with performance on the auditory task.	- Children and adolescents aged 9-16 years_x000D_ - 20 participants with autism spectrum disorder (ASD), 4 female_x000D_ - 20 typically developing (TD) participants, 4 female_x000D_ - Participants were matched on age and nonverbal IQ_x000D_ - Exclusion criteria included nonverbal IQ below 80, history of head trauma, epilepsy, or premature birth_x000D_ - TD participants were excluded if they had a…
384	Naumann, Ulrike Senftleben, Megha Santhosh, J. McPartland, S. Webb	Neurophysiological correlates of holistic face processing in adolescents with and without autism spectrum disorder	2018	- Behavioral and neural (EEG) correlates of holistic face processing in adolescents with ASD compared to neurotypical controls_x000D_ - Specifically, to examine face detection performance and neural responses (P1/N170 ERPs, gamma-band activity) to Mooney face stimuli that require holistic processing	- Participants were shown upright and inverted Mooney face stimuli_x000D_ - Participants indicated behaviorally whether they detected a face in the stimuli_x000D_ - EEG data was collected time-locked to the stimulus presentation_x000D_ - The study compared adolescents with autism spectrum disorder (ASD) to neurotypical control participants matched on sex, age, and IQ	- Adolescents with ASD were able to use holistic processing to perceive faces in Mooney stimuli, but had a lower face detection rate and slower response times compared to the control group._x000D_ - The ASD group showed delays in the early processing of the Mooney stimuli, as indicated by longer P1 latency, but no differences were found between the groups in the P1 amplitude or the N170 component…	- Adolescents with autism spectrum disorder (ASD)_x000D_ - Neurotypical adolescent control group_x000D_ - Matched for sex, age, and IQ
385	Neuhaus, Megha Santhosh, Anna Kresse, Elizabeth H. Aylward, Raphael A Bernier, S. Bookheimer, S. Jeste, Allison Jack, James C. McPartland, A. Naples, John D. Van Horn, Kevin A. Pelphrey, S. Webb	Frontal EEG alpha asymmetry in youth with autism: Sex differences and social–emotional correlates	2023	1. Examine group differences in frontal EEG alpha asymmetry (FAA) between autistic and non-autistic youth, and the impact of sex._x000D_ 2. Investigate the relationship between FAA and behavioral variables (ASD features, internalizing, and externalizing) within the autistic group, by sex._x000D_ 3. Explore whether the relationship between FAA, autism features, and mental health is influenced by m…	- Compared frontal alpha asymmetry (FAA) between youth with and without ASD, as well as by age and sex_x000D_ - Examined the relationship between FAA/frontal alpha power and behavioral measures (ASD features, internalizing, externalizing) within the ASD group, with a focus on differences by sex_x000D_ - Explored the potential influence of maternal depression history on the relationship between FA…	- Frontal alpha asymmetry (FAA) did not differ between autistic and non-autistic youth, but autistic youth had lower overall frontal alpha power._x000D_ - In autistic females, FAA and frontal alpha power correlated with social communication features, but not with internalizing or externalizing symptoms._x000D_ - In autistic males, EEG markers correlated with social communication features and exte…	- Youth (no specific age range provided)_x000D_ - Both males and females_x000D_ - Participants with and without an autism spectrum disorder (ASD) diagnosis_x000D_ - Maternal depression history was also considered
386	Neuhaus, S. Lowry, Megha Santhosh, Anna Kresse, Laura A. Edwards, J. Keller, Erin J. Libsack, Veronica Y. Kang, A. Naples, Allison Jack, S. Jeste, J. McPartland, E. Aylward, R. Bernier, S. Bookheimer, M. Dapretto, J. V. Van Horn, K. Pelphrey, S. Webb	Resting state EEG in youth with ASD: age, sex, and relation to phenotype	2021	- Examine the effects of biological sex, age, and ASD diagnosis on resting state EEG_x000D_ - Test the hypothesis that individuals with ASD would show reduced alpha power and increased power in other frequency bands, as well as age-related shifts toward higher frequencies_x000D_ - Explore whether the associations between EEG power and behavioral characteristics (verbal/nonverbal IQ, social skills…	- Participants: 280 participants aged 8-17 years (47% female), with 142 having a diagnosis of ASD and 138 being neurotypical controls. Participants were excluded if they had certain medical conditions, neurological disorders, or were taking certain medications._x000D_ - EEG data collection: EEG data was collected using a 128-channel EGI system across four data collection sites. Participants compl…	- Decreased EEG power across multiple frequencies was associated with female sex and older age._x000D_ - Youth with ASD displayed decreased alpha power relative to peers without ASD, suggesting increased neural activation during rest._x000D_ - Associations between EEG and behavior (social skills, nonverbal IQ, repetitive behavior) were observed in males with ASD but not in females with ASD.	- Children and adolescents aged 8-17 years_x000D_ - 47% female_x000D_ - Excluded participants with certain medical conditions, neurological disorders, or sensory/motor difficulties
387	Nordt, S. Hoehl, S. Weigelt	The use of repetition suppression paradigms in developmental cognitive neuroscience	2016	1) To examine characteristics of developmental repetition suppression effects, including the relationship between the direction of repetition effects (suppression vs enhancement) and developmental factors, as well as how these effects relate to looking-time in infant behavioral paradigms._x000D_ 2) To provide an overview of insights gained from applying repetition suppression paradigms in neurode…	- Repetition suppression paradigms_x000D_ - Application across all age groups, including infants and children_x000D_ - Use of various neuroimaging techniques such as fMRI, fNIRS, EEG, and MEG_x000D_ - Application to study neurodevelopmental processes, including in children with autism spectrum disorders	- Repetition suppression paradigms provide more detailed insights into brain function compared to classical paradigms, and have been widely used in adult cognitive neuroscience research._x000D_ - Repetition suppression paradigms are well-suited for developmental cognitive neuroscience research as they can be used without requiring a behavioral response, and can be applied across different age gro…	- Wide age range, from infancy to adolescence_x000D_ - Included both typically developing children and children with autism spectrum disorders
388	Nowicka, Hanna B. Cygan, P. Tacikowski, P. Ostaszewski, R. Kus	Name recognition in autism: EEG evidence of altered patterns of brain activity and connectivity	2016	- Investigate brain activity and functional connectivity associated with recognition of names in individuals with high-functioning ASD and in a control group._x000D_ - Examine name processing in ASD, as this has been understudied compared to face processing.	- EEG was recorded from 15 young males with ASD and 15 matched control participants_x000D_ - Participants were presented with four categories of names (own, close-other's, famous, unknown) visually_x000D_ - EEG data was analyzed using event-related potential (ERP), coherence, and direct transfer function (DTF) methods to examine differences between the ASD and control groups	- Individuals with ASD do not show the typical self-preference effect in name recognition, with similar neural responses to their own name and a close other's name._x000D_ - Individuals with ASD show disrupted fronto-posterior functional connectivity during name recognition, with impaired information flow from posterior to frontal regions._x000D_ - Individuals with ASD have altered patterns of lo…	- 15 young male participants with autism spectrum disorder (ASD)_x000D_ - 15 matched control participants (also young males)
389	Oliveira, M. Mitjans, M. Nitsche, M. Kuo, H. Ehrenreich	Excitation-inhibition dysbalance as predictor of autistic phenotypes.	2018	- To test the hypothesis that the excitation-inhibition dysbalance, which is considered a key feature of autism spectrum disorder (ASD), is not limited to ASD but is a continuous trait that can be measured across different populations, including non-ASD individuals._x000D_ - To conduct a transcranial magnetic stimulation (TMS) study to measure cortical excitability and inhibition in a sample of i…	- Used a pre-existing dataset of over 1,200 individuals with schizophrenia_x000D_ - Selected 20 closely matched men from this dataset_x000D_ - Applied transcranial magnetic stimulation (TMS) to assess cortical excitability and inhibition in these participants_x000D_ - Looked for correlations between the severity of autistic traits (as measured by the PANSS autism severity score) and the excitatio…	- A neuronal excitation-inhibition dysbalance is considered a core feature of autism spectrum disorders._x000D_ - The severity of autistic traits is positively correlated with functional cortical measures of excitation-inhibition ratio, even in non-ASD subjects._x000D_ - The relationship between autistic trait severity and excitation-inhibition dysbalance is a continuous, quantitative trait rathe…	- 20 men_x000D_ - Diagnosed with schizophrenia_x000D_ - Varied in severity of autistic traits
390	Orekhova, M. Elsabbagh, E. Jones, G. Dawson, T. Charman, Mark H. Johnson	EEG hyper-connectivity in high-risk infants is associated with later autism	2014	- Analyze functional brain connectivity in 14-month-old infants at high and low familial risk for ASD using EEG_x000D_ - Assess connectivity in the alpha frequency band specifically while infants attended to videos_x000D_ - Relate the connectivity measures at 14 months to ASD symptoms assessed at 36 months	- EEG recording using a 128-channel setup_x000D_ - Behavioral coding of infant attention and movement during the EEG session_x000D_ - Computation of phase-lagged connectivity using the dbWPLI method to mitigate volume conduction effects_x000D_ - Comparison of connectivity between groups using network-based statistics	- High-risk infants who were later diagnosed with ASD showed elevated phase-lagged alpha-range functional connectivity compared to low-risk infants and high-risk infants without ASD._x000D_ - The hyper-connectivity was most prominent over frontal and central brain regions._x000D_ - The degree of hyper-connectivity at 14 months was strongly correlated with the severity of restricted and repetitive…	- Infants (average age 14 months, range 12-17 months)_x000D_ - 82% male_x000D_ - No significant differences in gender, age, or developmental level between the HR-ASD, HR-no-ASD, and LR groups
391	Pandya, Swati Jain, J. P. Verma	A comprehensive analysis towards exploring the promises of AI-related approaches in autism research	2023	- Explore the potential of AI in identifying early indicators of autism_x000D_ - Provide a comprehensive overview of the current state-of-the-art AI-based autism classification_x000D_ - Review recent publications on AI-based autism classification from the last decade_x000D_ - Present a timeline of the history of ASD and recent developments in the field of AI_x000D_ - Provide a detailed analysis o…		- The study explores the potential of AI in identifying early indicators of autism, aligning with the UN Sustainable Development Goals of Good Health and Well-being (Goal 3) and Peace, Justice, and Strong Institutions (Goal 16)._x000D_ - The study provides a comprehensive overview of the current state-of-the-art AI-based autism classification, covering various modalities such as eye gaze, facial …
392	Parmar, P. Enticott, N. Albein-Urios	Anodal HD-tDCS for cognitive inflexibility in autism spectrum disorder: A pilot study	2021	- To compare the effects of active and sham (placebo) anodal high-definition transcranial direct current stimulation (aHD-tDCS) over the right ventrolateral prefrontal cortex (vlPFC) in individuals with autism spectrum disorder (ASD)_x000D_ - To assess cognitive flexibility across four measures (behavioral, electrophysiological, cognitive, and clinical)_x000D_ - To assess the safety and tolerabil…	- Randomized, double-blind, sham-controlled, crossover clinical trial design_x000D_ - Anodal high-definition transcranial direct current stimulation (aHD-tDCS) administered at 1.693mA for 20 minutes over the right ventrolateral prefrontal cortex (vlPFC) on 4 consecutive days_x000D_ - Participants underwent both active and sham aHD-tDCS conditions, with a 3-week interval between_x000D_ - Final sam…	- There was no significant effect of active aHD-tDCS over the right vlPFC compared to sham stimulation on measures of cognitive flexibility in individuals with autism spectrum disorder._x000D_ - aHD-tDCS was generally safe and well-tolerated, with only minor and transient side effects reported._x000D_ - The study demonstrated the feasibility of this study design, with excellent visit compliance a…	- 12 participants with autism spectrum disorder (ASD)_x000D_ - 7 males, 5 females_x000D_ - Mean age of 25.08 years (SD = 7.20)_x000D_ - Participants were from the Melbourne, Australia area_x000D_ - Participants were blinded to their treatment condition (active vs. sham stimulation)
393	Peck, L. Gabard-Durnam, C. Wilkinson, W. Bosl, H. Tager-Flusberg, C. A. Nelson	Prediction of autism spectrum disorder diagnosis using nonlinear measures of language-related EEG at 6 and 12 months	2021	- Evaluate whether EEG data collected during a language phoneme task at 6 or 12 months can accurately predict later ASD diagnosis in infants with familial risk_x000D_ - Compare the EEG features most predictive of ASD diagnosis at 6 months versus 12 months to determine if there are developmental differences in the important features during versus after the language phoneme learning period	- Recruiting high-risk infant siblings of children with ASD_x000D_ - Collecting EEG data during a passive phoneme task at 6 and 12 months_x000D_ - Preprocessing the EEG data using HAPPE_x000D_ - Extracting nonlinear measures and power features from the EEG_x000D_ - Evaluating multiple machine learning models to predict ASD diagnosis	- 100% diagnostic classification accuracy was achieved using EEG data from a language task at both 6 and 12 months of age, but the specific predictive features differed between the two time points._x000D_ - The high predictive accuracy was dependent on the specific matched sample, and performance declined when the sample size and demographics were expanded._x000D_ - These findings highlight the n…	- Infant siblings of children with ASD, designated as high-risk (HR) for ASD_x000D_ - Had a gestational age greater than 36 weeks_x000D_ - Had no history of seizures, prenatal drug exposure, hearing impairment, or known genetic mutations_x000D_ - Sample sizes:_x000D_ - 6-month sample: 54 HR infants (14 HR-ASD, 40 HR-noASD)_x000D_ - Matched 12-month sample: 54 HR infants (13 HR-ASD, 40 HR-noASD)_x…
394	Peters, M. Taquet, Clemente Vega, S. Jeste, I. Fernández, Jacqueline Tan, C. Nelson, M. Sahin, S. Warfield	Brain functional networks in syndromic and non-syndromic autism: a graph theoretical study of EEG connectivity	2013	- To study brain functional networks using EEG connectivity and graph theory measures in TSC patients with and without ASD, as well as in non-syndromic ASD patients._x000D_ - To test the hypothesis that structural connectivity deficits in TSC and ASD affect functional network properties, which can be quantified using graph theory measures of EEG coherence._x000D_ - To specifically test the hypoth…	- The study included four groups: TSC with ASD, TSC without ASD, non-syndromic ASD, and healthy controls_x000D_ - EEG data was preprocessed by filtering, artifact rejection, and selection of resting-state data_x000D_ - Coherence was calculated by averaging coherence values across EEG segments, weighted by segment length_x000D_ - The analysis controlled for potential confounding factors like basel…	- In Tuberous Sclerosis Complex (TSC), there was a pattern of global underconnectivity and altered network topology, indicating functional deficits related to the structural abnormalities seen in TSC._x000D_ - In Autism Spectrum Disorder (ASD), there was a decreased ratio of long-range to short-range connectivity, as well as increased resilience of the functional network to targeted attacks, sugg…	- Age range: 0.08 to 25.6 years_x000D_ - Gender: 27 male (63%) in TSC group, 19 male (41%) in control group, 9 male (64%) in TSC with ASD group, 12 male (75%) in non-syndromic ASD group_x000D_ - Diagnosis: 43 subjects with Tuberous Sclerosis Complex (TSC), 14 of whom also had Autism Spectrum Disorder (ASD), and 16 subjects with non-syndromic ASD
395	Peterson, B. S., Liu, J., Dantec, L., Newman, C., Sawardekar, S., Goh, S., & Bansal, R.	Using tissue microstructure and multimodal MRI to parse the phenotypic heterogeneity and cellular basis of autism spectrum disorder	2021	-To use DTI to study tissue microstructure in children and adults with ASD compared to matched TD controls - To parse the phenotypic heterogeneity of ASD by assessing moderating effects of age, sex, and IQ on group differences in DTI indices - To understand how tissue microstructure associates with cellular metabolism and neuronal density by examining voxel-wise associations of DTI indices with r…	- Cross-sectional multimodal MRI study (DTI, ASL-based rCBF, MRS-based NAA, structural MRI) - General linear model analysis at each voxel of spatially normalized FA/ADC maps, covarying for age, sex, and FSIQ - Graph theoretical analysis for structural connectivity measures (global efficiency, clustering coefficient, transitivity, assortativity, diameter, radius, degree) - Path analysis using stru…	- ASD participants had significantly lower FA and higher ADC in deep white matter tracts (aCR, IC, EC, CC, IFO, SLF) and increased FA in cortical gray matter - Greater abnormalities associated with higher ASD symptom scores (ADOS CSS, SRS) - Significant age-by-diagnosis interactions: FA associated positively with age in ASD but inversely in TD controls- - Sex-by-diagnosis interactions: typical ma…	- ASD group: 77 participants (59M/18F), age range 6.4-60.7 years (mean 21.7±13.6), mean FSIQ 106.7±22.6, DSM-IV-TR diagnoses (42% Autistic Disorder, 39% Asperger's Disorder, 19% PDD-NOS), 31% on psychotropic medications; TD group: 88 participants (68M/20F), age range 5.3-59.0 years (mean 23.3±13.2), mean FSIQ 114.9±12.4; Groups matched on age, sex, ethnicity, handedness, and SES; Recruited from N…
396	Piazza, Chiara Dondena, E. M. Riboldi, V. Riva, Chiara Cantiani	Baseline EEG in the first year of life: Preliminary insights into the development of autism spectrum disorder and language impairments	2023	- To characterize baseline EEG spectral power in 6- and 12-month-old infants at higher likelihood of developing ASD and LLI, compared to typically developing infants_x000D_ - To preliminarily verify if the EEG spectral power components associated with risk status are also linked with later ASD or LLI diagnosis	- EEG was used to measure spectral power in 6- and 12-month-old infants_x000D_ - Infants were categorized into higher likelihood of developing ASD, higher likelihood of developing LLI, and typically developing groups_x000D_ - EEG spectral power in different frequency bands was analyzed to identify associations with risk status and later diagnoses	- Infants at higher likelihood of developing ASD showed reduced power in low-frequency EEG bands._x000D_ - Infants at higher likelihood of developing LLI showed increased power in high-frequency EEG bands._x000D_ - The EEG spectral power differences associated with risk status were also seen in the later diagnoses of ASD and LLI, supporting the use of EEG as a potential biomarker for these disord…	- 6-month-old and 12-month-old infants_x000D_ - Infants at higher likelihood of developing autism spectrum disorder (ASD)_x000D_ - Infants at higher likelihood of developing language learning impairment (LLI)_x000D_ - Typically developing infants
397	Piccardi, J. Begum Ali, E. Jones, L. Mason, T. Charman, Mark H. Johnson, T. Gliga	Behavioural and neural markers of tactile sensory processing in infants at elevated likelihood of autism spectrum disorder and/or attention deficit hyperactivity disorder	2021	- Investigate behavioural and neural markers of tactile sensory processing in infants at elevated likelihood of ASD or ADHD compared to typical likelihood infants_x000D_ - Assess the specificity of associations between these infant markers and later ASD or ADHD traits_x000D_ - Explore the role of tactile sensory seeking as a mediator or moderator of the relationship between early tactile atypical…	- Participants: 91 10-month-old infants, including those at elevated likelihood of ASD, ADHD, both, and typical likelihood_x000D_ - Experimental task: Tactile repetition suppression paradigm with vibrotactile stimuli delivered to the feet while behavioral and neural responses were recorded_x000D_ - Behavioral coding: Infants' looking and movement behaviors were coded during the pre-stimulus and p…	- Infants at elevated likelihood of ASD showed reduced neural repetition suppression to tactile stimulation, which predicted higher ASD traits at 24 months._x000D_ - Tactile sensory seeking moderated the relationship between reduced neural repetition suppression and later ASD traits, such that high tactile seeking mitigated the association between early reduced neural repetition suppression and l…	- 91 10-month-old infants_x000D_ - Some infants at elevated likelihood of ASD, ADHD, or both, and some at typical likelihood_x000D_ - All infants were born full-term (gestational age 38-42 weeks)_x000D_ - None of the infants had a known medical or developmental condition at the time of enrollment_x000D_ - Infants were tested while awake and alert
398	Pillai, Danielle McAuliffe, Balaji Lakshmanan, S. Mostofsky, N. Crone, Joshua B. Ewen	Altered task‐related modulation of long‐range connectivity in children with autism	2018	- To assess long-range functional connectivity between the left parietal and premotor regions of the praxis network, and with their right-sided homologues_x000D_ - To test the hypothesis that children with ASD would have a smaller magnitude of task-related increases in connectivity within the praxis network, during a tool-use pantomime task_x000D_ - To perform an exploratory analysis of the corre…	- Participants: 25 children with ASD and 33 typically developing controls, aged 8-13 years, matched on age, handedness, and IQ._x000D_ - Experimental paradigm: Praxis (tool-use pantomime) task where participants pantomimed the use of 10 common tools after being cued by a picture._x000D_ - EEG data collection and preprocessing: 47-channel EEG recorded, with current source density (CSD) estimates u…	- Contrary to the hypothesis, children with ASD showed increased task-related functional connectivity compared to typically developing controls, who showed decreased connectivity._x000D_ - The altered task-related connectivity patterns in ASD were correlated with clinical measures of motor and social-communicative symptoms._x000D_ - The authors suggest the findings indicate a fundamental deficit …	- All participants were right-handed_x000D_ - 25 children with ASD and 33 typically developing (TD) controls, with 24% females in each group_x000D_ - Participants were between 8 and 13 years old, with no significant age difference between the groups_x000D_ - No significant difference in full-scale IQ between the ASD and TD groups_x000D_ - The ASD group consisted of children with high-functioning …
399	Pineda, Karen Carrasco, M. Datko, S. Pillen, Matt D. Schalles	Neurofeedback training produces normalization in behavioural and electrophysiological measures of high-functioning autism	2014	1) Assess whether neurofeedback training (NFT) can improve behavior and normalize electrophysiology in children with high-functioning autism (HFA)_x000D_ 2) Assess whether neurofeedback training (NFT) can produce similar benefits in typically developing (TD) children	- Participants completed approximately 30 hours of neurofeedback training (NFT), with sessions 1-2 times per week lasting 45-60 minutes each._x000D_ - Sessions involved watching video clips or DVDs, with the video/DVD pausing when theta and beta activity exceeded thresholds, and resuming when mu rhythm activity was maintained above a threshold._x000D_ - EEG was recorded using 2 clip electrodes on…	- Children with ASD exhibited deficits in social cognition and mu rhythm suppression compared to typically developing (TD) children._x000D_ - Neurofeedback training (NFT) improved behavior and electrophysiology in children with ASD, but did not have the same benefits in TD children._x000D_ - NFT affected brain regions associated with the mirror neuron system (MNS) and improved social behavior in …	- Children with high-functioning autism spectrum disorder (HFA)_x000D_ - Predominantly male
400	Ranaut, P. Khandnor, Trilok Chand	Identification of autism spectrum disorder using electroencephalography and machine learning: a review.	2024	- To examine the use of EEG, machine learning, and statistical analysis for identifying autism spectrum disorder (ASD)_x000D_ - To highlight the potential of an interdisciplinary approach involving these techniques for improving ASD diagnosis_x000D_ - To identify research gaps and suggest future directions to improve early and effective identification of ASD	- Utilization of electroencephalography (EEG), machine learning, and statistical analysis to identify autism spectrum disorder (ASD)_x000D_ - Comparative analysis of publicly available EEG datasets for ASD, as well as local data acquisition methods and their technicalities_x000D_ - Examination of preprocessing techniques, feature extraction methods, classification models, and statistical analysis…	- The integration of EEG, machine learning, and statistical analysis holds promise for enhancing the precision of ASD identification._x000D_ - The review compares various preprocessing techniques, feature extraction methods, classification models, and statistical analysis approaches used in ASD identification research._x000D_ - The review identifies research gaps and outlines future directions to…
401	Righi, Adrienne L. Tierney, H. Tager-Flusberg, C. Nelson	Functional Connectivity in the First Year of Life in Infants at Risk for Autism Spectrum Disorder: An EEG Study	2014	- Examine differences in functional connectivity between infants at high-risk and low-risk for ASD in the first year of life_x000D_ - Evaluate if functional connectivity could be a biomarker or endophenotype of ASD	- Two participant groups: high-risk for ASD (HRA) and low-risk control (LRC) infants, based on whether they had an older sibling with ASD_x000D_ - EEG data collected using 64-channel or 128-channel sensor nets, with some electrodes removed to reduce infant fussiness_x000D_ - Three speech sound stimuli: a standard native English sound, a deviant native English sound, and a deviant non-native sound…	- Infants at high risk for ASD showed reduced functional connectivity compared to low risk infants by 12 months of age._x000D_ - Infants who were later diagnosed with ASD showed even greater reductions in functional connectivity compared to high-risk infants who did not develop ASD._x000D_ - Reduced functional connectivity appears to be an endophenotype associated with genetic vulnerability for A…	- Infants divided into two groups: high-risk for ASD (HRA) and low-risk control (LRC)_x000D_ - HRA group had an older sibling diagnosed with ASD, LRC group had typically developing older siblings_x000D_ - All infants were born at 36 weeks or later, had no medical or neurological problems, and were from monolingual English-speaking households_x000D_ - No significant demographic differences between…
402	Rogala, Jarosław Żygierewicz, Urszula Malinowska, Hanna Cygan, Elżbieta Stawicka, Adam Kobus, B. Vanrumste	Enhancing autism spectrum disorder classification in children through the integration of traditional statistics and classical machine learning techniques in EEG analysis	2023	- To use both traditional statistical methods and machine learning techniques to analyze EEG connectivity and spectral features in children with ASD vs. typically developing controls_x000D_ - To enhance the reliability and understanding of the analysis by combining these different approaches_x000D_ - To identify unique subgroups of children with ASD based on the EEG features_x000D_ - To contribut…	- Participants: Two groups - 18 children with ASD (average age 3.92 ± 1.38 years) and 18 typically developing (TD) children (average age 3.84 ± 1.24 years)_x000D_ - EEG data collection: 19 electrodes, 250 Hz sampling rate, preprocessing including filtering, artifact removal, and re-referencing_x000D_ - Analyses:_x000D_ - Spectral analysis: Comparison of average power in standard frequency bands (…	- The study found significant differences in EEG power spectra and connectivity patterns between children with autism spectrum disorder (ASD) and typically developing (TD) children._x000D_ - The study used two different connectivity measures, PLV and ciPLV, and found that both showed significant differences between the ASD and TD groups._x000D_ - The study used machine learning techniques to clas…	- 18 children in the first group, 12 boys and 6 girls, with an average age of 3.92 ± 1.38 years and a range of 2.08-5.92 years_x000D_ - 18 children in the second group, 12 boys and 6 girls, with an average age of 3.84 ± 1.24 years and a range of 2.06-4.92 years_x000D_ - The two groups did not differ in terms of age or gender distribution
403	Sahin, M., & Sahin, M.	Translational use of event-related potentials to assess circuit integrity in ASD	2017	- Understand how disruptions in neural connectivity and circuit integrity relate to the social deficits observed in ASD_x000D_ - Use ERP measurements as a way to assess circuit integrity and identify potential biomarkers for ASD, both in humans and in animal models_x000D_ - Develop ERP paradigms using social stimuli to assess the integrity of the social circuit in both humans and animal models of…		- Individuals with ASD show abnormalities in sensory-evoked event-related potentials (ERPs), indicating disruption in neural connectivity._x000D_ - Similar abnormalities in sensory-evoked ERPs have been observed in animal models of ASD, suggesting that ERPs have the potential to serve as a translational biomarker for the disorder._x000D_ - Individuals with ASD also show abnormal ERPs in response …	Not mentioned (the abstract does not provide any information about the specific population characteristics of the participants in the studies discussed)
404	Shou, Matthew W. Mosconi, Jun Wang, Lauren E. Ethridge, J. Sweeney, L. Ding	Electrophysiological signatures of atypical intrinsic brain connectivity networks in autism	2017	1) To characterize the nature of abnormal local and long-range brain connectivity in ASD_x000D_ 2) To determine the functional relevance of these connectivity abnormalities at distinct cortical rhythms_x000D_ 3) To investigate intrinsic connectivity networks (ICNs) and their coherence across the whole brain network to see if functional connectivity abnormalities vary across frequencies and networ…	- Preprocessing of EEG data, including filtering, artifact removal, and re-referencing_x000D_ - Extraction of functional intrinsic connectivity networks (ICNs) using time-frequency independent component analysis (tfICA)_x000D_ - Quantification of functional connectivity within individual ICNs using spectral power, and across ICNs using coherence_x000D_ - Statistical analysis using linear mixed mo…	- Individuals with ASD showed hyper-connectivity within individual intrinsic connectivity networks (ICNs) and hypo-connectivity between ICNs._x000D_ - Functional connectivity abnormalities were more severe in the frontal lobe and default mode network, and at low frequency bands like delta and theta._x000D_ - The findings suggest ASD is characterized by opposite patterns of hyper- and hypo-connect…	- 20 participants with ASD (14 males, 6 females) and 20 typical developing controls (13 males, 7 females)_x000D_ - Age range: 4-25 years_x000D_ - IQ assessed using standardized tests (Wechsler Abbreviated Scale of Intelligence and Wechsler Preschool and Primary Scale of Intelligence)_x000D_ - Some participants with ASD were taking various medications, including stimulants, SSRIs, alpha agonists, …
405	Simon, Cara R. Damiano, Tiffany G. Woynaroski, Lisa V. Ibañez, M. Murias, W. Stone, M. Wallace, C. Cascio	Neural Correlates of Sensory Hyporesponsiveness in Toddlers at High Risk for Autism Spectrum Disorder	2017	- Examine how resting state EEG measures of oscillatory power, connectivity, and complexity relate to sensory hyporesponsiveness in high-risk toddlers_x000D_ - Identify neurophysiological markers of sensory hyporesponsiveness that could aid in early identification and intervention for ASD	- Recruitment of high-risk toddlers with older siblings diagnosed with ASD_x000D_ - Resting-state EEG recording while toddlers watched a movie_x000D_ - Collection of parent-reported sensory responsiveness data using the Sensory Experiences Questionnaire (SEQ)_x000D_ - Analysis of EEG power in theta (3-6 Hz) and alpha (6-9 Hz) frequency bands, both globally and in frontal regions	- Sensory hyporesponsiveness in high-risk toddlers was associated with increased left frontal theta and alpha power, as well as decreased frontal alpha asymmetry (indicating right frontal dominance)._x000D_ - Sensory hyporesponsiveness was associated with increased theta and alpha band functional connectivity, particularly between frontal and posterior regions._x000D_ - Sensory hyporesponsiveness…	- Toddlers aged 18 months (± 0.42 months)_x000D_ - 14 females, 8 males_x000D_ - All have an older sibling with an ASD diagnosis_x000D_ - Exclude toddlers with severe motor or sensory impairment, metabolic/genetic/neurological disorders, birth weight under 2500 grams, or gestational age outside 37-41 weeks
406	Siper, Julia George-Jones, S. Lurie, Mikaela A. Rowe, Allison Durkin, Jordana Weissman, Kristin Meyering, Audrey A. Rouhandeh, J. Buxbaum, A. Kolevzon	23. Biomarker Discovery in ASD: Visual Evoked Potentials as a Biomarker of Phelan-McDermid Syndrome	2018	- Examine excitatory/inhibitory imbalance in autism spectrum disorder (ASD) using electrophysiology (EEG) techniques_x000D_ - Investigate the impact of genetic alterations in Phelan-McDermid syndrome (PMS), a single-locus cause of ASD, on glutamatergic circuitry	-	- VEPs were used as a biomarker to examine the excitatory/inhibitory imbalance in Phelan-McDermid syndrome, a genetic disorder known to impact glutamatergic circuitry.
407	Siper, V. Zemon, J. Gordon, Julia George-Jones, S. Lurie, S. Lurie, Jessica Zweifach, Jessica Zweifach, T. Tavassoli, A. T. Wang, J. Jamison, J. Buxbaum, A. Kolevzon	Rapid and Objective Assessment of Neural Function in Autism Spectrum Disorder Using Transient Visual Evoked Potentials	2016	- To identify biomarkers and objective outcome measures that can be used to understand the underlying neural mechanisms in autism spectrum disorder (ASD)_x000D_ - To examine disease pathophysiology in ASD by using visual evoked potentials (VEPs) to assess the functional integrity of neural mechanisms, specifically visual pathways_x000D_ - To examine GABA/inhibitory and glutamatergic/excitatory ac…	- Participants: 96 unmedicated children (37 ASD, 36 TD, 23 SIBS)_x000D_ - Diagnostic assessment: DSM-5 criteria, ADOS-2, ADI-R_x000D_ - Cognitive and adaptive functioning assessment: SB-5, DAS-II, Mullen, VABS-II	- Children with ASD showed significantly smaller amplitudes in the P60-N75 and N75-P100 VEP components compared to typically developing children, indicating reduced excitatory and inhibitory postsynaptic activity._x000D_ - Unaffected siblings of children with ASD showed intermediate VEP responses between the ASD and typically developing groups._x000D_ - Children with ASD displayed significantly w…	- 37 children with ASD (5 females, mean age = 6.46 years, SD = 3.19)_x000D_ - 36 typically developing (TD) children (16 females, mean age = 5.89 years, SD = 2.45) _x000D_ - 23 unaffected siblings (SIBS) of children with ASD (10 females, mean age = 8.00 years, SD = 2.34)_x000D_ - ASD participants were diagnosed using DSM-5 criteria, clinical assessment, and standardized autism assessments (ADOS-2,…
408	Sotoodeh, Hamidreza Taheri-Torbati, M. Sohrabi, M. Ghoshuni	Perception of biological motions is preserved in people with autism spectrum disorder: electrophysiological and behavioural evidences	2018	- To examine whether children with autism spectrum disorder (ASD) can correctly identify biological motion_x000D_ - To use both electroencephalography (EEG) and behavioral measures (recognition test) to assess this ability	- 20 participants with ASD and 20 typically developing participants, matched for age_x000D_ - Participants watched videos and point light displays of actions while their EEG was recorded_x000D_ - Participants then completed an action recognition test, with their accuracy and response times measured	- Children with ASD showed similar neural responses (mu suppression) to biological motion as typically developing children, indicating their perception of biological motion is preserved._x000D_ - While the ASD and TD groups did not differ in accuracy of identifying biological motion, the ASD group had slower reaction times._x000D_ - The perception of non-emotional biological motion is preserved i…	- Children with autism spectrum disorder (ASD), mean age 11.3 ± 2.1 years_x000D_ - Typically developing (TD) children, mean age 11.4 ± 2.8 years
409	Spiegel, Jeffrey Mentch, A. J. Haskins, Caroline E. Robertson	Slower Binocular Rivalry in the Autistic Brain	2019	- Replicate the prior behavioral findings of slower binocular rivalry in individuals with autism_x000D_ - Provide direct neural evidence for slower binocular rivalry in autism using EEG_x000D_ - Determine if the neural measures of binocular rivalry can predict autism symptom severity and diagnostic status	- Participants viewed binocular rivalry displays while their neural responses were measured using EEG_x000D_ - The study included a behavioral component, replicating previous findings on differences in binocular rivalry between autistic and control participants_x000D_ - The neural data was used to predict autism symptom severity and classify participants as autistic or control	- Individuals with autism exhibit slower binocular rivalry and reduced perceptual suppression compared to neurotypical controls._x000D_ - The slower binocular rivalry in autism is reflected in the neural dynamics, as measured by steady-state visually evoked potentials (SSVEPs) in the occipital cortex._x000D_ - Neural measures of binocular rivalry dynamics can be used to predict autism symptom sev…	- Individuals with autism spectrum disorder_x000D_ - Neurotypical control participants_x000D_ - Participants underwent EEG testing while viewing binocular rivalry displays
410	Srengers, Erika L. Juarez Martinez, Sonja Simpraga, F. Jansen, Chantal Vlaskamp, B. Oranje, Simon-Shlomo Poil, K. Linkenkaer-Hansen, H. Bruining	O132 An EEG-based decision-support system for diagnosis and prognosis of autism spectrum disorder	2017	- To validate the neurophysiological biomarker toolbox (NBT) platform as an EEG-based decision support system for personalized treatment of ASD_x000D_ - To associate EEG classifications with behavioral symptoms and neurocognitive profiles in ASD_x000D_ - To use EEG biomarkers, specifically the excitatory/inhibitory (E/I) ratio, to discriminate ASD with and without epilepsy	- Participants: Three cohorts of children aged 7-12 years old - children with ASD, children with ASD and epilepsy, and typically developing children_x000D_ - Data collection: Comprehensive EEG biomarker mapping to derive biomarkers and integrative indices_x000D_ - Additional measures: Assessment of (sensory) behavioral symptoms and neurocognitive profiles	- The EEG-based biomarker algorithm was able to detect differences in the excitatory/inhibitory (E/I) ratio between children with ASD, children with ASD and epilepsy, and typically developing children._x000D_ - Highly successful classification of ASD with and without epilepsy was achieved by integrating EEG biomarkers with cognitive and behavioral data._x000D_ - EEG can be used to estimate E/I im…	- Children aged 7-12 years old_x000D_ - 25-55 participants per cohort_x000D_ - Cohort I: children with ASD_x000D_ - Cohort II: children with epilepsy and ASD_x000D_ - Cohort III: typically developing children_x000D_ - Study conducted at the University Medical Center Utrecht (UMCU), in the departments of psychiatry and pediatric neurology
411	Stroganova, E. Orekhova, A. Prokofyev, M. M. Tsetlin, Vitali V. Gratchev, A. A. Morozov, Yuriy V. Obukhov	High-frequency oscillatory response to illusory contour in typically developing boys and boys with autism spectrum disorders	2012	1. To investigate how the phase-locked gamma and beta EEG responses of TD children and children with ASD are modulated by the presence of illusory contours._x000D_ 2. To test the hypothesis that children with ASD rely more on lower-order visual processing and have atypical higher-order contour integration processes compared to TD children.	- EEG was used to measure brain activity_x000D_ - Participants were typically developing (TD) children aged 3-7 years and children with autism spectrum disorders (ASD)_x000D_ - Participants viewed illusory contour (IC) stimuli and control figures_x000D_ - The study analyzed phase-locked gamma and beta oscillations in response to the stimuli, examining the time windows of 40-120 ms and 120-270 ms …	- Both typically developing children and children with autism spectrum disorders showed differences in brain activity in response to illusory contours compared to control figures._x000D_ - However, the timing, topography, and direction of the brain activity differences were different between the two groups._x000D_ - Typically developing children showed a later stage of increased gamma and beta ac…	- Typically developing (TD) children aged 3-7 years_x000D_ - Children with autism spectrum disorders (ASD)
412	Sundaresan, Brian Penchina, Sean Cheong, Victoria Grace, A. Valero-Cabré, Adrien Martel	Evaluating deep learning EEG-based mental stress classification in adolescents with autism for breathing entrainment BCI	2021	- Assess the feasibility of real-time anxiety detection using EEG signals_x000D_ - Identify a robust classifier for use in a passive brain-computer interface (pBCI) system_x000D_ - Alleviate anxiety in students with and without autism spectrum disorder (ASD) through the pBCI system_x000D_ - Compare the performance of deep learning-based EEG anxiety classifiers to classical methods_x000D_ - Perfor…	- 16-channel EEG data was acquired at 125Hz using an OpenBCI system with electrodes placed according to the international 10-20 system_x000D_ - Participants were seated in an isolated, dimly lit room and fitted with noise-canceling headphones_x000D_ - The experiment featured audio-visual stimuli designed by Muvik Labs, including stress induction, guided breathing, and unguided breathing sections_…	- A two-layer LSTM RNN deep learning model was able to classify mental stress from EEG data with an overall accuracy of 93.27%, outperforming one-layer and three-layer LSTM RNN models._x000D_ - The two-layer LSTM RNN model performed similarly well in classifying mental stress in both autistic and neurotypical participants.	- 8 students diagnosed with autism, 5 neurotypical students_x000D_ - Age range: 15.13 ± 1.45 years for autism group, 16.6 ± 0.55 years for neurotypical group _x000D_ - Gender: 2 females, 11 males_x000D_ - Location: Menlo Park, California (autism group) and San Mateo, California (neurotypical group)
413	Takarae, A. Zanesco, B. Keehn, L. Chukoskie, Ralph-Axel Müller, Jeanne Townsend	EEG microstates suggest atypical resting-state network activity in high-functioning children and adolescents with Autism Spectrum Development.	2022	- To compare resting-state EEG microstate characteristics between individuals with Autism Spectrum Disorder (ASD) and typically developing (TD) controls_x000D_ - To examine the relationship between EEG microstate properties and ASD-related behaviors_x000D_ - To investigate the relationship between EEG microstate properties and alpha power, and how this relationship may differ between ASD and TD g…	- Resting-state EEG data was recorded from 38 children and adolescents with Autism Spectrum Disorder (ASD) and 48 age, IQ, sex, and handedness-matched typically developing (TD) control participants._x000D_ - The EEG data was segmented into a time series of microstates using a modified k-means clustering approach on the scalp voltage topographies._x000D_ - Microstate features such as frequency, du…	- The frequency and global explained variance of a specific microstate (type C) were significantly lower in the ASD group compared to the typically developing group, and the duration of this microstate was correlated with ASD-related behaviors._x000D_ - The developmental trajectory of this microstate was atypical in ASD, as its duration was positively correlated with age in the typically developi…	- 38 children and adolescents with Autism Spectrum Disorder (ASD)_x000D_ - 48 typically developing (TD) children and adolescents, matched to the ASD group on age, IQ, sex, and handedness
414	Talebi, A. Nasrabadi, I. Rezazadeh, R. Coben	nCREANN: Nonlinear Causal Relationship Estimation by Artificial Neural Network; Applied for Autism Connectivity Study	2019	- Quantify causal (effective) interactions between different brain regions_x000D_ - Develop a new method called nCREANN to estimate both linear and nonlinear components of effective brain connectivity_x000D_ - Use nCREANN to distinguish between linear and nonlinear components of effective brain connectivity_x000D_ - Apply nCREANN to study effective brain connectivity in children with autism spect…	- Developed a novel causal relationship estimation method called nCREANN that can identify both linear and nonlinear components of brain connectivity_x000D_ - Verified the performance of nCREANN using synthesized data_x000D_ - Applied the nCREANN method to analyze resting-state EEG data collected from children with autism spectrum disorder (ASD) and typically developing (TD) children_x000D_ - Fou…	- Overall linear connectivity is higher in typically developing (TD) children compared to children with autism spectrum disorder (ASD)._x000D_ - The nonlinear connectivity component is more dominant in the ASD group compared to the TD group._x000D_ - The differences in linear and nonlinear connectivity between ASD and TD groups may reflect different underlying neural activation dynamics in the tw…	- Children with autism spectrum disorder (ASD)_x000D_ - Typically developing (TD) children
415	Tan, Kai Xu, Jinbiao Liu, Honghai Liu	A Trend on Autism Spectrum Disorder Research: Eye Tracking-EEG Correlative Analytics	2022	- To address the challenges in ASD detection and treatment_x000D_ - To summarize the use of ET-EEG correlative analytics in ASD research, with the goal of identifying diagnostic biomarkers_x000D_ - To understand how ET-EEG correlative analytics has been used to address the limitations of unimodal approaches, reveal the developmental trajectory of ASD, and provide biomarkers for ASD diagnosis and …	- Simultaneous recording of eye tracking (ET) and electroencephalography (EEG) data_x000D_ - Correlative analytics to identify potential biomarkers for autism spectrum disorder (ASD)_x000D_ - Multimodal approach (combining ET and EEG data) to overcome limitations of unimodal approaches and gain insights into the developmental aspects of ASD_x000D_ - Incorporation of methodologies from other resea…	- ET-EEG correlative analytics can associate neural correlates with gaze patterns, providing insights into the developmental trajectory of ASD and assisting in ASD diagnosis or intervention._x000D_ - Correlative analytics can shed light on inconsistent findings from unimodal approaches and provide biomarkers for ASD._x000D_ - Incorporating methodologies from other research fields, such as visual …
416	Tarasi, Maria Eugenia Martelli, M. Bortoletto, G. di Pellegrino, V. Romei	Neural Signatures of Predictive Strategies Track Individuals Along the Autism-Schizophrenia Continuum.	2023	- To investigate whether neurobehavioral signatures related to prior processing are shaped by ASD and SSD traits in the general population_x000D_ - To use a probabilistic detection task and EEG recording to examine this_x000D_ - To directly investigate how the ASD-SSD continuum shapes the neurobehavioral markers underlying perceptual inference	- Used a probabilistic detection task with simultaneous EEG recording in a sample of 80 participants_x000D_ - Employed both Signal Detection Theory (SDT) and Drift Diffusion Model (DDM) to analyze decision-making parameters influenced by prior information_x000D_ - Replicated previous EEG analysis strategies to confirm the role of alpha oscillations in tracking the modulation of decision bias_x000…	- Individuals' position along the autism-schizophrenia continuum is associated with their predictive strategies, with those closer to the schizophrenia pole favoring prior knowledge and those closer to the autism pole favoring sensory evidence._x000D_ - The weight assigned to prior knowledge is a marker of the autism-schizophrenia continuum that could be useful for identifying individuals at risk…	- 80 participants total_x000D_ - 43 female, 37 male_x000D_ - Age range 18-35 years old_x000D_ - Healthy volunteers who provided informed consent_x000D_ - 66 participants drawn from a previously published dataset, 14 newly recruited
417	Tawhid, M. N. A., Siuly, S., Wang, H., Whittaker, F., Wang, K. N., & Zhang, Y.	A spectrogram image based intelligent technique for automatic detection of autism spectrum disorder from EEG	2021	- Develop an efficient diagnostic framework based on time-frequency spectrogram images of EEG signals to automatically identify autism spectrum disorder (ASD)_x000D_ - Investigate the performance of six machine learning (ML) based classifiers using tCENTRIST features extracted from the spectrogram images_x000D_ - Investigate the performance of three different convolutional neural network (CNN) mo…	1. Pre-processing of the raw EEG data using re-referencing, filtering, and normalization_x000D_ 2. Segmentation of the pre-processed signals into 3.5 second windows_x000D_ 3. Generation of spectrogram images from the segmented signals using Short-Time Fourier Transform_x000D_ 4. For the ML-based classification:_x000D_ - Feature extraction using Ternary CENTRIST (tCENTRIST)_x000D_ - Dimensionality…	- The proposed spectrogram image-based technique with deep learning (DL) classification achieved an accuracy of 99.15%, outperforming the machine learning (ML) based classification approach which achieved 95.25% accuracy._x000D_ - The DL-based classification approach was able to discover important biomarkers for efficient and automatic diagnosis of ASD from EEG data._x000D_ - The proposed spectro…	- 12 subjects with ASD, 3 girls and 9 boys, aged 6-20 years_x000D_ - 4 control subjects, all boys, aged 9-13 years_x000D_ - No past history of neurological disorders in the control group
418	Tessier, Andréane Lambert, P. Scherzer, B. Jemel, R. Godbout	REM sleep and emotional face memory in typically-developing children and children with autism	2015	- To assess the relationship between REM sleep and memory in typically developing children and children with autism spectrum disorder (ASD)_x000D_ - To examine face recognition memory, including for neutral, positive, and negative faces, in these two groups of children, both before and after sleep_x000D_ - To measure various physiological markers of REM sleep, including REM counts and EEG activit…	- Face recognition task with neutral, positive, and negative faces_x000D_ - Task administered in the evening (learning and immediate recognition) and morning (delayed recognition)_x000D_ - Measurement of REM sleep, beta and theta EEG activity during overnight sleep_x000D_ - Comparison of performance and sleep measures between neurotypical children and children with Autism Spectrum Disorder	- Compared to neurotypical children, children with ASD showed more theta activity and longer reaction times for correctly recognizing neutral faces after a delay._x000D_ - Neurotypical children's accuracy for recalling neutral faces and overall reaction time improvement overnight were correlated with REM sleep and EEG activity, while children with ASD's reaction time improvement for positive and …	- 13 neurotypical children_x000D_ - 13 children with Autism Spectrum Disorder (ASD)
419	Tierney, L. Gabard-Durnam, Vanessa Vogel-Farley, H. Tager-Flusberg, C. Nelson	Developmental Trajectories of Resting EEG Power: An Endophenotype of Autism Spectrum Disorder	2012	- To examine developmental trajectories of resting EEG power in infants at high-risk for ASD compared to low-risk infants_x000D_ - To determine if differences in EEG power levels and rates of change over time represent an endophenotype of ASD_x000D_ - To investigate how early these differences in neural oscillations emerge and whether they remain constant or change over time	The study used a longitudinal design to examine developmental trajectories of resting EEG power in infants at high-risk and low-risk for ASD. Participants were 65 high-risk infants with an older sibling with ASD and 57 low-risk control infants. EEG data were collected at 6, 9, 12, 18, and 24 months of age while infants were engaged with bubbles. EEG was recorded using 64-channel or 128-channel Ge…	- Infants at high risk for ASD show lower spectral power in all frequency bands compared to low-risk infants at 6 months of age._x000D_ - The developmental trajectories of spectral power differ between high-risk and low-risk infants across all frequency bands._x000D_ - Differences in spectral power between the two groups are dynamic over time, with some differences disappearing by 24 months while…	- 122 infants total, with 65 at high-risk for ASD and 57 at low-risk for ASD_x000D_ - All infants had a gestational age of 36 weeks or greater, no history of medical/neurological problems, and no known genetic disorders_x000D_ - The high-risk and low-risk groups were similar in terms of father's age, infant birth weight, parents' education levels, and household income_x000D_ - The mothers of high…
420	Torres, Sara E. Medina-DeVilliers, T. Clarkson, M. Lerner, G. Riccardi	Evaluation of Interpretability for Deep Learning algorithms in EEG Emotion Recognition: A case study in Autism	2021	- Evaluate the RemOve-And-Retrain (ROAR) algorithm for identifying relevant features from pre-trained deep neural networks_x000D_ - Compare the ROAR algorithm to other feature relevance methods (Layer-Wise Relevance Propagation, PatternNet, Pattern-Attribution, and Smooth-Grad Squared) in the context of an EEG-based emotion recognition task_x000D_ - Apply the feature relevance analysis to EEG-bas…	- Trained a convolutional neural network (CNN) on EEG signals to perform a face emotion recognition (FER) task_x000D_ - Compared the relevant EEG features between individuals with and without autism spectrum disorder (ASD)_x000D_ - Evaluated the ROAR (Remove-And-Retrain) algorithm for determining feature relevance, and compared it to other relevance mapping techniques like Layer-Wise Relevance Pr…	- The study proposed the ROAR algorithm as a method to identify highly relevant features from a pre-trained deep neural network model._x000D_ - The study trained a CNN model on EEG signals for facial emotion recognition and evaluated the relevance of the EEG features for individuals with and without ASD._x000D_ - The study compared the reliability of the ROAR algorithm to other well-known feature…	- Individuals diagnosed with Autism Spectrum Disorder (ASD)_x000D_ - Typically developing (TD) individuals
421	Tseng, Chia-Hsin Lee, Yen-Nan Chiu, Wen-Che Tsai, Jui-Sheng Wang, Wei-Chen Wu, Yi-Ling Chien	Characterizing Autism Spectrum Disorder Through Fusion of Local Cortical Activation and Global Functional Connectivity Using Game-Based Stimuli and a Mobile EEG System	2024	- Develop a method for assessing and identifying ASD using a social cognitive game-based paradigm and EEG features_x000D_ - Investigate the link between social impairment and brain activity in ASD_x000D_ - Characterize differences in ERP components, brain oscillations, and functional connectivity between ASD and typically developing participants during a social cognitive task	- Local brain activity: ERPs and time-frequency analysis_x000D_ - Global brain connectivity: Phase-lag indices_x000D_ - Machine learning models were used to assess the neurophysiological features	- Autistic preadolescents and teenagers exhibited lower LPP amplitudes and larger P200 amplitudes compared to typically developing participants during a social training task._x000D_ - Reduced theta synchronization was observed in the ASD group._x000D_ - Aberrant functional connectivity within certain time intervals was noted in the ASD group.	- Typically developing (TD) participants_x000D_ - Autistic preadolescents and teenagers
422	Tseng, Hong-Hsiang Liu, Y. Chiu, Chia-Hsin Lee, Wen-Che Tsai, Yang-Min Lin, Yi-Ling Chien	Electroencephalography Connectivity Assesses Cognitive Disorders of Autistic Children During Game-Based Social Interaction	2024	- To evaluate the cognitive function of autistic children after early intervention_x000D_ - To provide promising biomarkers to assess improvement after cognitive intervention_x000D_ - To investigate gaze following in children using a game-based platform with EEG signal recording	- Developed a game-based platform to investigate gaze following in children_x000D_ - Recruited typically developing children and children with autism spectrum disorder as participants_x000D_ - Recorded 12-channel EEG data during the gaze-following game_x000D_ - Analyzed brain oscillations, event-related potentials, event-related spectral perturbations, and brain functional connectivity using phas…	- Autistic children showed reduced neural responses (smaller N170, P3a, and LPP) to social information compared to typically developing children._x000D_ - Autistic children exhibited altered brain oscillations (increased alpha and beta desynchronization, decreased theta synchronization) and reduced functional connectivity during a gaze-following task._x000D_ - The study demonstrated the feasibili…	- Typically developing children_x000D_ - Children with autism spectrum disorder
423	Uddin	The Influence of Brain State on Functional Connectivity in Autism	2015	- Examine functional brain connectivity in young children with ASD using EEG-based measures (spectral power, coherence, phase lag, Pearson and partial correlations)_x000D_ - Use machine learning to classify children with ASD based on EEG-derived functional connectivity measures_x000D_ - Investigate how functional connectivity differences in ASD vary across different brain states (awake, slow wave…	- Collected EEG data from young children (ages 2-6) with ASD, typical development (TYP), and developmental delay without autism (DD)_x000D_ - Examined functional connectivity differences between groups as a function of brain state (awake, slow wave sleep, REM sleep)_x000D_ - Used machine learning techniques (support vector machines) to classify children with ASD based on correlation networks deri…	- Children with autism showed increased functional connectivity, as measured by EEG coherence, compared to typically developing children, but only during slow wave sleep and in the frontal-parietal regions._x000D_ - Machine learning techniques could accurately classify children with autism from those with typical development and developmental delay without autism based on their functional connect…	- Young children aged 2-6 years old_x000D_ - Three groups: autism spectrum disorder (ASD), developmental delay without autism (DD), and typical development (TYP)_x000D_ - Examined functional connectivity in awake, slow wave sleep (SWS), and rapid eye movement (REM) sleep states
424	Valakh	Excitatory/Inhibitory Balance and Circuit Homeostasis in Autism Spectrum Disorders	2015	- Summarize evidence for both increased and decreased excitation/inhibition ratios in autism_x000D_ - Propose a homeostatic framework to integrate these seemingly contradictory findings	-	- Autism spectrum disorders and related neurological disorders are associated with mutations affecting the balance between neuronal excitation and inhibition._x000D_ - Understanding the impact of these mutations is complicated by the brain's plasticity, which makes it difficult to separate initial deficits from homeostatic compensation._x000D_ - The paper proposes a homeostatic view of neural act…
425	Van Hecke, S. Stevens, A. Carson, J. Karst, B. Dolan, K. Schohl, R. McKindles, Rheanna J. Remmel, Scott Brockman	Measuring the Plasticity of Social Approach: A Randomized Controlled Trial of the Effects of the PEERS Intervention on EEG Asymmetry in Adolescents with Autism Spectrum Disorders	2015	- Examine whether neural asymmetry changes differentially in adolescents with ASD who participated in a randomized controlled trial of the PEERS relationship-development program_x000D_ - Examine the relationship between neural asymmetry and social approach behavior, including autism symptoms, social contacts, and acquisition of intervention concepts_x000D_ - Compare neural asymmetry in adolescent…	- Randomized controlled trial design, with participants randomly assigned to an experimental group that received the PEERS intervention or a waitlist control group_x000D_ - Detailed inclusion/exclusion criteria for participants, including age, ASD diagnosis, IQ, and interest in learning social skills_x000D_ - Procedures involving an initial intake assessment, the PEERS intervention for the experi…	- Adolescents with ASD who completed the PEERS intervention showed a shift from right-hemisphere dominant to left-hemisphere dominant EEG activity._x000D_ - Greater left-hemisphere gamma dominance after the PEERS intervention was associated with fewer autism symptoms, more social knowledge, and more social contacts in adolescents with ASD._x000D_ - After the PEERS intervention, the degree of left…	- 87 adolescents total, evenly distributed across ASD experimental, ASD waitlist, and typically developing control groups_x000D_ - 93.1% Caucasian, 83.9% male, 81.6% right-handed _x000D_ - Average age of 13.6 years, with IQ of 103 on average_x000D_ - Medication status varied, with 31.58% of ASD participants unmedicated and the rest taking 1-3+ medications
426	Vettori, M. Dzhelyova, S. Van der Donck, C. Jacques, J. Steyaert, B. Rossion, B. Boets	Frequency-Tagging Electroencephalography of Superimposed Social and Non-Social Visual Stimulation Streams Reveals Reduced Saliency of Faces in Autism Spectrum Disorder	2020	- To test the neural sensitivity for social versus non-social information in boys with ASD and typically developing boys_x000D_ - To use a frequency-tagging EEG approach to measure the neural responses to faces versus houses _x000D_ - To spatially superimpose the face and house stimuli streams to control for differences in looking patterns, spatial attention, and attentional disengagement	- Participants: 21 typically developing (TD) boys and 21 boys with autism spectrum disorder (ASD), aged 8-12 years, matched on age and IQ._x000D_ - Stimuli: 48 images of faces and 48 images of houses, presented superimposed on the screen with contrast modulation at 6 Hz and 7.5 Hz._x000D_ - Procedure: Participants freely viewed the images and pressed a key when detecting brief changes in the outl…	- Typically developing children showed larger neural responses to faces compared to houses in occipito-temporal regions, while children with autism spectrum disorder did not show this differential response._x000D_ - Children with autism spectrum disorder showed less differentiated neural responses to houses in the medial occipital region compared to typically developing children, suggesting a mor…	- 42 boys aged 8-12 years old, with 21 in the TD group and 21 in the ASD group_x000D_ - Majority right-handed (39 out of 42 participants)_x000D_ - ASD participants recruited from a specialized autism clinic, TD participants from the community_x000D_ - ASD participants had a formal ASD diagnosis and scored above 60 on the Social Responsiveness Scale_x000D_ - 7 ASD participants were taking medicati…
427	Vettori, M. Dzhelyova, S. Van der Donck, C. Jacques, Tim Van Wesemael, J. Steyaert, B. Rossion, B. Boets	Combined frequency-tagging EEG and eye tracking reveal reduced social bias in boys with autism spectrum disorder	2019	1) To use a combination of eye tracking and frequency-tagging EEG to measure both overt and covert social attention in boys with autism spectrum disorder (ASD) compared to typically developing (TD) boys. 2) To determine if there are differences in social bias (preference for faces over non-social stimuli) between the ASD and TD groups using these two complementary measures.	1. Participants: 21 typically developing (TD) boys and 21 boys with autism spectrum disorder (ASD), aged 8-12 years, matched for age and IQ._x000D_ 2. Stimuli: 48 color images of faces and 48 images of houses, presented side-by-side on a screen, with one stimulus category presented at 6 Hz and the other at 7.5 Hz._x000D_ 3. Task: Participants were instructed to press a key whenever they detected …	- Boys with autism spectrum disorder (ASD) show a reduced social bias compared to typically developing (TD) boys, as indicated by a smaller difference in neural responses to faces versus houses in the ASD group._x000D_ - The reduced social bias in ASD is observed in both overt (eye tracking) and covert (EEG) measures of social processing, and the two measures are strongly correlated._x000D_ - The…	- Boys aged 8-12 years old_x000D_ - 21 with a diagnosis of autism spectrum disorder (ASD), 21 typically developing (TD) controls_x000D_ - All had normal or corrected-to-normal vision and IQ scores above 80_x000D_ - Majority (39/42) were right-handed_x000D_ - ASD participants recruited from an autism clinic, TD participants from schools and sports clubs
428	Vilela, C. Rasga, João Xavier Santos, H. Martiniano, Ana Rita Marques, Guiomar Oliveira, A. Vicente	Bridging Genetic Insights with Neuroimaging in Autism Spectrum Disorder—A Systematic Review	2024	- To systematically review the literature on the impact of genetic variants on brain alterations in individuals with ASD, as revealed by EEG and neuroimaging studies_x000D_ - To identify the specific brain regions associated with genetic alterations in ASD_x000D_ - To determine the most commonly used methods to study the relationship between genetics and brain alterations in ASD	- Conducted a database search in PubMed and EBSCO using terms related to autism, genetics, and neuroimaging_x000D_ - Included studies that were empirical research published in peer-reviewed journals, involved patients with ASD diagnosis and identified genetic alterations, and described brain measures assessed by EEG, fMRI, MRI or MRS_x000D_ - Excluded studies that did not use MRI or EEG, included…	- Genetic variations and altered gene expression patterns are associated with structural and functional brain alterations in individuals with autism spectrum disorder (ASD)._x000D_ - Brain regions and circuits involved in social cognition, face processing, excitation-inhibition balance, and brain volume are affected by genetic factors in ASD._x000D_ - Genes related to synaptic function, neurotran…	- Children, adolescents, and adults with ASD, ranging in age from 2 to 64 years old_x000D_ - Mix of case-control, family, longitudinal, and case-only study designs
429	Wang, Jamie Barstein, Lauren E. Ethridge, Matthew W. Mosconi, Y. Takarae, J. Sweeney	Resting state EEG abnormalities in autism spectrum disorders	2013	1. To understand the neurophysiological mechanisms underlying autism spectrum disorder (ASD)_x000D_ 2. To identify distinct subgroups of ASD patients based on underlying pathophysiology_x000D_ 3. To use EEG as a biomarker to track outcomes of novel ASD treatments_x000D_ 4. To summarize the existing literature on resting-state EEG abnormalities in ASD, including power, connectivity, and hemispheri…	- Resting-state EEG recordings were used to measure brain activity without any task or stimulation_x000D_ - EEG was used to detect epileptiform activity and abnormal paroxysmal activity_x000D_ - EEG power was analyzed across different frequency bands (delta, theta, alpha, beta, gamma)_x000D_ - EEG coherence was used to measure functional connectivity between brain regions	- Individuals with autism spectrum disorder (ASD) show a U-shaped profile of electrophysiological power alterations, with excessive power in low-frequency (delta, theta) and high-frequency (beta, gamma) bands, but reduced power in the middle-range frequency band (alpha)._x000D_ - Individuals with ASD show reduced long-range coherence patterns, particularly between the frontal lobe and other corti…	- Children and adults with autism spectrum disorder (ASD)_x000D_ - Higher proportion of males (1 in 54 males vs 1 in 88 children)_x000D_ - Individuals with a family history of ASD_x000D_ - Individuals with neurological abnormalities associated with ASD, such as in the limbic system and cerebellum
430	Wilkinson, L. Gabard-Durnam, K. Kapur, H. Tager-Flusberg, A. Levin, C. Nelson	Use of Longitudinal EEG Measures in Estimating Language Development in Infants With and Without Familial Risk for Autism Spectrum Disorder	2020	1. To evaluate whether a combination of early and longitudinal EEG measures can explain the variance in language ability at 2 years of age in both low-risk and high-risk children._x000D_ 2. To investigate whether associations between frequency band power and language ability are different between low-risk and high-risk infants._x000D_ 3. To determine whether brain-language associations are differ…	- Participants were part of a prospective longitudinal study of early neurocognitive development of infant siblings of children with ASD, conducted at Boston University and Boston Children's Hospital._x000D_ - High-risk infants were defined as having at least one full sibling with a community diagnosis of ASD, while low-risk infants were defined by having a typically developing older sibling and …	- EEG measures from the first 1-2 years of life were highly predictive of language outcomes at 24 months._x000D_ - The relationship between EEG measures and language development differed for infants at low vs. high risk for ASD._x000D_ - The relationship between specific EEG measures and language development was different for high-risk infants who did vs. did not receive an ASD diagnosis.	- 58 low-risk infants and 72 high-risk infants for ASD_x000D_ - All infants had a minimum gestational age of 36 weeks, no history of medical/neurological problems, and no known genetic disorders_x000D_ - All infants were from households speaking primarily English (>75% of the time)_x000D_ - 21 of the 72 high-risk infants (29%) met criteria for ASD
431	Wright, Ben Alderson-Day, G. Prendergast, S. Bennett, Jo Jordan, C. Whitton, A. Gouws, Nick Jones, Ram Attur, Heather Tomlinson, G. Green	Gamma Activation in Young People with Autism Spectrum Disorders and Typically-Developing Controls When Viewing Emotions on Faces	2012	The key objectives of the study were to examine differences in gamma activation underlying face processing between ASD and typically developing controls, determine if other frequency responses are intact in ASD, determine if gamma abnormalities are present early in the neural response and in primary visual areas, and determine if gamma abnormalities are specific to induced (non-phase-locked) resp…	- 13 individuals with ASD and 13 typically developing controls, matched on age, gender, and IQ_x000D_ - Participants completed an emotion recognition task using 60 Ekman faces prior to MEG scanning_x000D_ - During MEG scanning, participants passively viewed the same 60 face stimuli presented 10 times each_x000D_ - Beamforming analysis was used to examine neural responses in the gamma (30-80 Hz) a…	- ASD participants showed abnormal induced gamma oscillations (30-80 Hz) when viewing emotional faces, compared to typically developing controls._x000D_ - Evoked gamma responses and lower frequency responses were largely intact in the ASD group._x000D_ - The findings suggest disruptions in the neural mechanisms underlying feature binding and holistic face processing in ASD.	- 13 participants with ASD and 13 typically developing controls_x000D_ - Age range of 9-18 years_x000D_ - All ASD participants had a diagnosis of high-functioning autism or Asperger's syndrome_x000D_ - ASD and control participants were matched on gender, age (within 12 months), and full-scale IQ (within 10 points)_x000D_ - Majority of participants were right-handed in both groups
432	Xu, Zengjie Yu, Yisheng Li, Yuehan Liu, Ye Li, Yishan Wang	Autism spectrum disorder diagnosis with EEG signals using time series maps of brain functional connectivity and a combined CNN-LSTM model	2024	- Develop a novel method for detecting autism spectrum disorder (ASD) using EEG data_x000D_ - Quantify the functional connectivity of the brain from EEG signals, using the individual as the unit of analysis_x000D_ - Design and implement a combined CNN-LSTM network for ASD detection_x000D_ - Evaluate the performance of the network in classifying ASD vs typical development (TD) using resting state …	- Collected EEG data from 97 ASD and 92 TD participants during resting state and task performance_x000D_ - Constructed time-series maps of brain functional connectivity from the EEG data_x000D_ - Augmented the dataset using a deep convolutional generative adversarial network_x000D_ - Developed a combined CNN-LSTM model to detect ASD from the functional connectivity data	- The study developed a combined CNN-LSTM model that achieved 81.08% and 74.55% classification accuracy in distinguishing ASD from TD individuals using resting state and task state EEG data, respectively._x000D_ - The functional connectivity differences between ASD and TD were primarily found in short-distance connections in the parietal and occipital lobes, as well as long-range connections betw…
433	Yardeni, Ana G. Cristancho, Almedia J. McCoy, Patrick M. Schaefer, Meagan J. McManus, E. Marsh, D. Wallace	An mtDNA mutant mouse demonstrates that mitochondrial deficiency can result in autism endophenotypes	2021	- To test whether a specific mitochondrial DNA (mtDNA) mutation in mice would result in autism spectrum disorder (ASD) endophenotypes, in order to determine if mitochondrial defects can be sufficient to produce ASD_x000D_ - To investigate the specific neurophysiological and neuroanatomical effects of the mtDNA mutation in the mouse model	- Introduction of an mtDNA ND6 gene missense mutation (ND6P25L) into the mouse germline_x000D_ - Examination of behavioral endophenotypes in the mutant mice, including:_x000D_ - Impaired social interaction_x000D_ - Compulsive behavior_x000D_ - Increased anxiety_x000D_ - Measurement of neurophysiological changes, including:_x000D_ - Reduced electroencephalographic delta and theta wave power_x000D_…	- The ND6P25L mice exhibited autism-related endophenotypes including impaired social interaction, repetitive behaviors, and increased anxiety._x000D_ - These behavioral changes were associated with impaired mitochondrial respiration and increased oxidative stress in the cortex and hippocampus._x000D_ - The study concludes that mitochondrial defects alone can be sufficient to produce ASD-like phen…	- Mouse model with an mtDNA ND6 gene missense mutation (ND6P25L)_x000D_ - Exhibit autism spectrum disorder (ASD) endophenotypes, including impaired social interaction, compulsive behavior, and increased anxiety_x000D_ - Demonstrate impaired mitochondrial function and increased oxidative stress in the cortex and hippocampus
434	Yeung, Yvonne M. Y. Han, S. L. Sze, A. Chan	Abnormal frontal theta oscillations underlie the cognitive flexibility deficits in children with high-functioning autism spectrum disorders.	2016	1. Investigate cognitive flexibility deficits in children with high-functioning ASD_x000D_ 2. Examine the underlying neurophysiological activities, specifically theta oscillations in the frontal lobe, that may contribute to the cognitive flexibility deficits in children with ASD	- Participants: 25 children with high-functioning ASD and 25 typically developing children, matched for IQ and age_x000D_ - Assessments: Neuropsychological assessments of cognitive flexibility, including a modified version of the Wisconsin Card Sorting Test (WCST)_x000D_ - Neurophysiological measurements: Electroencephalography (EEG) recording of theta power in multiple brain regions, including t…	- Children with ASD showed deficits in cognitive flexibility compared to typically developing children._x000D_ - Children with ASD demonstrated reduced frontal theta oscillations during the late stage (600-900 ms) of a cognitive flexibility task, but not the early stage (250-550 ms)._x000D_ - The reduced frontal theta oscillations in the late stage were significantly correlated with poorer cognit…	- Children with high-functioning autism spectrum disorder (ASD)_x000D_ - Typically developing (TD) children matched for IQ and age
435	Yu, D., & Zhang, U.	Attenuated long-range temporal correlations of electrocortical oscillations in patients with autism spectrum disorder	2019	- To investigate the long-range temporal correlations (LRTCs) of instantaneous amplitude of electrocortical oscillations in patients with autism spectrum disorder (ASD)_x000D_ - To compare the LRTCs between ASD patients and typical developing (TD) participants_x000D_ - To identify the specific brain regions where the LRTCs were attenuated in ASD patients compared to TD participants	- Resting-state EEG data collected from 15 ASD patients and 18 typical developing controls_x000D_ - Analyzed LRTCs of neuronal oscillation amplitudes in 84 predefined cortical regions using detrended fluctuation analysis (DFA)_x000D_ - Compared DFA exponents between ASD and control groups	- The DFA exponents of instantaneous amplitude of beta and low-gamma oscillations were significantly attenuated in patients with ASD compared to typically developing individuals._x000D_ - The brain regions showing this attenuation in long-range temporal correlations were primarily located in cortical networks associated with social functions, such as the default mode network, mirror neuron system…	- Patients with autism spectrum disorder (ASD), aged 5-18 years with a mean age of 11.6 years (SD = 4.4 years)_x000D_ - Typical developing (TD) participants, aged 5-18 years with a mean age of 8.9 years (SD = 2.4 years)
436	Yu, M., Zhang, U., & Du, D.	Grid-tuned ensemble models for 2D spectrogram-based autism classification	2024	- Develop a deep learning-based weighted ensemble model for classifying autism spectrum disorder (ASD) using EEG data, without the need for manual feature engineering._x000D_ - Use 2D spectrograms derived from EEG data as the input features for the ensemble model._x000D_ - Evaluate the performance of the proposed ensemble model on two publicly available EEG datasets (KAU and TUOS) to assess its g…	- Used a grid search strategy to determine the optimal weights for an ensemble model_x000D_ - Extracted features from EEG recordings by transforming raw EEG data into 2D spectrograms using the short-time Fourier transform (STFT)_x000D_ - Evaluated the performance of the proposed model using two publicly available EEG datasets (KAU and TUOS)	- The proposed weighted ensemble model achieved 94.71% accuracy on the KAU dataset and 96.22% accuracy on the TUOS dataset for ASD classification._x000D_ - The ensemble model approach can enhance accuracy, stability, and reproducibility of the ASD classification system._x000D_ - The findings demonstrate the applicability of the weighted ensemble model for classifying ASD patients using EEG data.
437	Zeng, Jiannan Kang, G. Ouyang, Jingqing Li, Junxia Han, Yao Wang, E. Sokhadze, M. Casanova, Xiaoli Li	Disrupted Brain Network in Children with Autism Spectrum Disorder	2017	- Investigate whether and how resting-state brain networks are abnormally organized in children with ASD_x000D_ - Assess the organization of brain networks using measures like clustering coefficient, path length, tree hierarchy, and leaf fraction	The key methodological steps in this study were: EEG data acquisition from a 128-channel high-density system, pre-processing of the EEG data, functional connectivity analysis using phase lag index (PLI), construction of weighted and binary graphs as well as minimum spanning trees (MSTs) to analyze brain network topology, and comparison of network measures (clustering coefficient, path length, lea…	- The whole brain functional connectivity in ASD was significantly reduced, suggesting an overall under-connectivity of functional brain networks in ASD._x000D_ - Both weighted and binary graph analysis found decreased clustering coefficient and path length in ASD, suggesting a disrupted segregation and integration organization in their brain networks._x000D_ - In MST analysis, leaf fraction in A…	- Children aged 7-13 years_x000D_ - 18 boys, 3 girls in each group_x000D_ - IQ range of 79-134 for ASD group, 82-139 for TD group_x000D_ - 21 children with high-functioning ASD, 21 typically developing children_x000D_ - All participants had an IQ of at least 75_x000D_ - ASD participants recruited from a special education school and diagnosed using DSM-IV-TR criteria_x000D_ - TD participants recru…
438	Zhang, Dan Chen, Yunbo Tang, Xiaoli Li	Learning graph-based relationship of dual-modal features towards subject adaptive ASD assessment	2022	1. Construct a relationship matrix between the features from eye-tracking recordings and EEG data_x000D_ 2. Use a graph-based deep learning model to learn the final relationship matrix and optimize it for ASD classification	- Relationship Matrix Construction: A shallow encoding module based on Multi-Level Perception (MLP) was used to derive the initial intra- and inter-modal relationship matrix between features from eye-tracking and EEG data._x000D_ - Graph-based Relationship Learning: A Deep Graph Convolutional Network (D-GCN) model was used to fuse the global information from the dual-modal features and learn the …	- The proposed graph-based method for relating dual-modal features (eye-tracking and EEG) outperformed both single-modal and multi-modal approaches in classifying ASD._x000D_ - The graph-based method was better able to uncover hidden relationships between features from the different modalities compared to standard correlation analysis methods._x000D_ - The individualized, graph-based approach has…
439	Zhang, Shu Zhang, Baodan Chen, Lin Jiang, Yuqin Li, Li Dong, Rui Feng, Dezhong Yao, Fali Li, Peng Xu	Predicting the Symptom Severity in Autism Spectrum Disorder Based on EEG Metrics	2022	- To investigate whether ASD symptom severity can be predicted using EEG metrics_x000D_ - To compare brain network differences between ASD children with high/low ADOS scores and typically developing children_x000D_ - To validate whether EEG metrics can be used to predict ASD symptom severity	- Used a publicly available EEG dataset to construct brain networks and calculate various EEG metrics_x000D_ - Compared the EEG brain network differences between ASD children with high and low ADOS scores, as well as typically developing children_x000D_ - Utilized the EEG metrics to predict the ASD symptom severity, as measured by the ADOS scores	- Both high- and low-scoring ASD children showed decreased long-range frontal-occipital connectivity, increased anterior frontal connectivity, and altered network properties compared to typically developing children._x000D_ - The four types of EEG metrics were significantly correlated with ADOS scores and could effectively predict ASD symptom severity._x000D_ - The findings expand knowledge of ne…	- Children with ASD_x000D_ - Children with varying ASD symptom severity (high vs. low ADOS scores)_x000D_ - Typically developing children
